# Supplementary material for: Acute effects of insulin and insulin‐induced hypoglycaemia on carotid body chemoreceptor activity and cardiorespiratory responses in dogs
Source: Exp Physiol. 2022 Dec 2;108(2):280–95. doi: 10.1113/EP090584 (PMC10103873; doi:10.1113/EP090584)
Supplement: Supplementary file 1 — Statistical Summary Document [file EPH-108-280-s001.xlsx]

## Sheet: Statistical Summary Table
Statistical Summary Document
Manuscript Title:	Effects of insulin and insulin-induced hypoglycemia on carotid chemoreceptor activity and cardiorespiratory responses in dogs
Authors:	Santhosh M. Baby, Faisal Zaidi, Gerald E. Hunsberger, David Sokal, Isha Gupta, Silvia V. Conde, Daniel Chew, Kristen Rall, Robert W. Coatney
Animal model used, if applicable:	Adult male beagle dogs
Underlying hypothesis:	To evaluate the in vivo effects of insulin and insulin-induced hypoglycemia on carotid body chemoreceptor activity and compare carotid body chemoreceptor stimulation-mediated cardiorespiratory responses in beagle dogs during euglycemia and hypoglycemia.
Definitions of n:	n=number of animals in which NaCN-meditaed CSN activity and cardiorespiratory activity recorded before and after insulin-mediated during euglycemia
Statistical summary table:
Experimental question number	Finding/ conclusion	Experimental location/variable	Saline		NaCN		n	Exact P value	Figure/table in which data are presented	Units	Data comparisons	Statistical test	Any other experimental factors	Comments
Effects of intracarotid administration of saline & NaCN on CSN activity			Mean Value	Standard Deviation	Mean value	Standard Deviation
1	NaCN administration resulted trasient increase in carotid sinus nerve (CSN) action potentials compared to saline	in vivo recording of CSN action potentials	0.716667	4.81151	-2.65	8.86305	9	>0.9999	Figure 1c	NA	saline vs corresponding NaCN value	2 way ANOVA	Euglycemia	compared to corresponding values from saline treatment
2			-0.0583333	5.24967	5.86667	7.02597		>0.9999
3			-1.29167	5.05649	4.925	9.68064		>0.9999
4			-1.80833	4.70347	-1	11.4446		>0.9999
5			-0.608333	7.17843	42.625	71.3111		0.022
6			-2.075	9.73747	105.717	149.191		<0.0001
7			0.0166667	8.79027	83.1417	113.527		<0.0001
8			-0.433333	10.3951	45.6917	50.1952		0.0098
9			-2.30833	7.40521	18.6083	26.0466		0.9402
10			-1.85	8.3486	3.34167	20.7398		>0.9999
11			1.65833	7.95001	0.916667	24.4222		>0.9999
12			2.89167	8.04402	-0.758333	16.8318		>0.9999
13			0.0583333	8.7635	-7.93333	18.1286		>0.9999
14			-1.325	6.87011	-9.04167	16.3336		>0.9999
15			-3.1	10.6518	-6.00833	19.2661		>0.9999
16			-4.44167	8.50844	-5.48333	13.3911		>0.9999
17			-3.60833	9.7528	-5.2	14.9408		>0.9999
18			-1.85833	7.51428	-7.8	13.9324		>0.9999
19			-4.90833	7.77799	-3.075	16.4098		>0.9999
20			-3.05	9.4102	-5.675	20.8088		>0.9999
21			-2.99167	10.3587	-10	14.6081		>0.9999
22			-2.49167	8.03939	-8.85833	17.5596		>0.9999
23			-3.075	14.2114	-5.33333	14.618		>0.9999
24			0.791667	9.84872	-4	8.94143		>0.9999
25			-1.06667	10.0583	-5.95833	13.4596		>0.9999
Experimental question number	Finding/ conclusion	Experimental location/variable	Saline			NaCN			n	Figure/table in which data are presented	Units	Data comparisons	Statistical test	Any other experimental factors	Comments
Effects of intracarotid administration of saline & NaCN on CSN activity			Mean value	Standard Deviation	Exact P value	Mean value	Standard Deviation	Exact P value
baseline	NaCN administration resulted trasient increase in carotid sinus nerve (CSN) action potentials compared to saline	in vivo recording of CSN action potentials	0.716667	4.81151		-2.65	8.86305
baseline to Raw 5			-0.608333	7.17843	0.9999	42.625	71.3111	0.0075	9	Figure 1c	NA	pre-saline or pre-NaCN baseline	2way ANOVA	Euglycemia	compared to pre-saline or pre-NaCN baseline values
baseline to Raw 6			-2.075	9.73747	0.9997	105.717	149.191	<0.0001
baseline to Raw 7			0.0166667	8.79027	>0.9999	83.1417	113.527	<0.0001
baseline to Raw 8			-0.433333	10.3951	0.9999	45.6917	50.1952	0.0032
baseline to Raw 9			-2.30833	7.40521	0.9997	18.6083	26.0466	0.6753
baseline to Raw 10			-1.85	8.3486	0.9997	3.34167	20.7398	0.9994
baseline to Raw 11			1.65833	7.95001	>0.9999	0.916667	24.4222	0.9996
baseline to Raw 12			2.89167	8.04402	0.9998	-0.758333	16.8318	0.9998
baseline to Raw 13			0.0583333	8.7635	>0.9999	-7.93333	18.1286	0.9994
baseline to Raw 14			-1.325	6.87011	0.9998	-9.04167	16.3336	0.9993
baseline to Raw 15			-3.1	10.6518	0.9996	-6.00833	19.2661	0.9997
baseline to Raw 16			-4.44167	8.50844	0.9994	-5.48333	13.3911	0.9997
baseline to Raw 17			-3.60833	9.7528	0.9996	-5.2	14.9408	0.9997
baseline to Raw 18			-1.85833	7.51428	0.9997	-7.8	13.9324	0.9994
baseline to Raw 19			-4.90833	7.77799	0.9994	-3.075	16.4098	>0.9999
baseline to Raw 20			-3.05	9.4102	0.9996	-5.675	20.8088	0.9997
baseline to Raw 21			-2.99167	10.3587	0.9996	-10	14.6081	0.9992
baseline to Raw 22			-2.49167	8.03939	0.9997	-8.85833	17.5596	0.9993
baseline to Raw 23			-3.075	14.2114	0.9996	-5.33333	14.618	0.9997
baseline to Raw 24			0.791667	9.84872	>0.9999	-4	8.94143	0.9999
baseline to Raw 25			-1.06667	10.0583	0.9998	-5.95833	13.4596	0.9997
Experimental question number	Finding/ conclusion	Experimental location/variable	Saline		NaCN		n	Exact P value	Figure/table in which data are presented	Units	Data comparisons	Statistical test	Any other experimental factors	Comments
Effects of intracarotid administration of saline & NaCN on Mniute Ventilation (VE)			Mean Value	Standard Deviation	Mean value	Standard Deviation
1	NaCN administration resulted trasient increase in minute ventilation (VE) compared to saline	Minute ventilation (VE)	1.65	13.5832	4.36667	30.1631	9	>0.9999	Figure 2a	NA	saline vs corresponding NaCN value	2 way ANOVA	Euglycemia	compared to corresponding values from saline treatment
2			-10.225	13.7074	-4.3	19.6108		>0.9999
3			-4.175	12.4292	-5.69333	17.8779		>0.9999
4			0.316667	9.79163	1.78	23.5407		>0.9999
5			1.61667	15.9714	291.167	162.111		<0.0001
6			19.8833	30.0571	302.753	159.457		<0.0001
7			8.59167	26.8674	205.927	131.927		<0.0001
8			2.40833	9.78937	119.147	87.7493		<0.0001
9			-3.05833	15.6823	45.86	67.3489		0.6024
10			7.31667	18.0318	12.0867	40.0102		>0.9999
11			-1.88333	17.0316	-14.8467	34.0951		>0.9999
12			3.225	18.7535	-8.24667	24.4938		>0.9999
13			-5.58333	9.7656	-14.9067	24.4311		>0.9999
14			-3.6	8.20842	-20.68	16.5347		>0.9999
15			-0.575	13.6545	-23.7333	25.356		>0.9999
16			2.28333	12.6842	-16.54	23.8157		>0.9999
17			0.25	12.0084	-8.47333	32.5747		>0.9999
18			2.01667	13.1361	-11.9333	25.9696		>0.9999
19			-3.05	19.0028	-5.43333	23.5032		>0.9999
20			5.10833	10.7388	-8.65333	15.8913		>0.9999
21			4.28333	17.1387	-9.87333	19.6809		>0.9999
22			0.141667	9.96899	-7.89333	32.2009		>0.9999
23			2.3	13.1345	-5.68667	38.9228		>0.9999
24			1.05833	9.85674	-3.73333	22.7494		>0.9999
25			3.41667	11.5614	-5.97333	20.7844		>0.9999
Experimental question number	Finding/ conclusion	Experimental location/variable	Saline			NaCN			n	Figure/table in which data are presented	Units	Data comparisons	Statistical test	Any other experimental factors	Comments
Effects of intracarotid administration of saline & NaCN on Mniute Ventilation (VE)			Mean value	Standard Deviation	Exact P value	Mean value	Standard Deviation	Exact P value
baseline	NaCN administration resulted trasient increase in minute ventilation (VE) compared to saline	Minute ventilation (VE)	1.65	13.5832		4.36667	30.1631
baseline to Raw 5			1.61667	15.9714	>0.9999	291.167	162.111	<0.0001	9	Figure 2a	NA	pre-saline or pre-NaCN baseline	2way ANOVA	Euglycemia	compared to pre-saline or pre-NaCN baseline values
baseline to Raw 6			19.8833	30.0571	0.8962	302.753	159.457	<0.0001
baseline to Raw 7			8.59167	26.8674	>0.9999	205.927	131.927	0.0008
baseline to Raw 8			2.40833	9.78937	>0.9999	119.147	87.7493	0.0042
baseline to Raw 9			-3.05833	15.6823	>0.9999	45.86	67.3489	0.7084
baseline to Raw 10			7.31667	18.0318	>0.9999	12.0867	40.0102	>0.9999
baseline to Raw 11			-1.88333	17.0316	>0.9999	-14.8467	34.0951	0.9782
baseline to Raw 12			3.225	18.7535	>0.9999	-8.24667	24.4938	0.999
baseline to Raw 13			-5.58333	9.7656	0.9987	-14.9067	24.4311	0.8938
baseline to Raw 14			-3.6	8.20842	>0.9999	-20.68	16.5347	0.5012
baseline to Raw 15			-0.575	13.6545	>0.9999	-23.7333	25.356	0.4338
baseline to Raw 16			2.28333	12.6842	>0.9999	-16.54	23.8157	0.8129
baseline to Raw 17			0.25	12.0084	>0.9999	-8.47333	32.5747	>0.9999
baseline to Raw 18			2.01667	13.1361	>0.9999	-11.9333	25.9696	0.9725
baseline to Raw 19			-3.05	19.0028	>0.9999	-5.43333	23.5032	0.9998
baseline to Raw 20			5.10833	10.7388	>0.9999	-8.65333	15.8913	0.996
baseline to Raw 21			4.28333	17.1387	>0.9999	-9.87333	19.6809	0.9912
baseline to Raw 22			0.141667	9.96899	>0.9999	-7.89333	32.2009	>0.9999
baseline to Raw 23			2.3	13.1345	>0.9999	-5.68667	38.9228	>0.9999
baseline to Raw 24			1.05833	9.85674	>0.9999	-3.73333	22.7494	>0.9999
baseline to Raw 25			3.41667	11.5614	>0.9999	-5.97333	20.7844	>0.9999
Experimental question number	Finding/ conclusion	Experimental location/variable	Saline		NaCN		n	Exact P value	Figure/table in which data are presented	Units	Data comparisons	Statistical test	Any other experimental factors	Comments
Effects of intracarotid administration of saline & NaCN on Respiratory frequency (fR)			Mean Value	Standard Deviation	Mean value	Standard Deviation
1	NaCN administration resulted trasient increase in Respiratory frequency (fR) compared to saline	Respiratory Frequency (fR)	0	11.5199	-0.726667	17.9486	9	>0.9999	Figure 2b	NA	saline vs corresponding NaCN value	2 way ANOVA	Euglycemia	compared to corresponding values from saline treatment
2			-8.39091	8.28353	-1.15333	15.3317		>0.9999
3			1.3	10.3332	-2.48667	12.7526		>0.9999
4			0.381818	10.2549	-0.02	15.0787		>0.9999
5			4.12727	12.3444	51.7467	51.8027		0.0003
6			15.3	26.0185	106.973	60.5767		<0.0001
7			3.73636	14.919	108	73.2014		<0.0001
8			-0.845455	12.1706	75.08	58.7468		<0.0001
9			-2.5	14.2452	42.4533	39.8386		0.0008
10			4.92727	16.3808	18.42	33.776		0.9971
11			-3.76364	16.1286	-1.42667	30.0907		>0.9999
12			2.50909	18.8176	0.353333	27.1019		>0.9999
13			-7.4	12.2231	-4.11333	23.4453		>0.9999
14			-6.05455	9.38545	-7.9	18.3481		>0.9999
15			-4.24545	14.6398	-7.13333	17.6105		>0.9999
16			-0.527273	14.3059	-8.36	24.9149		>0.9999
17			-1.82727	13.0111	-6.78667	24.8793		>0.9999
18			-0.145455	9.18034	-8.11333	24.9294		>0.9999
19			0.490909	12.6389	-6.85333	23.2539		>0.9999
20			6.38182	14.5565	-6.20667	15.4621		0.999
21			7.27273	21.9697	-4.05333	19.6815		0.9998
22			5.15455	17.5743	-5.96667	21.525		0.9999
23			4.8	15.7102	-3.09333	28.9728		>0.9999
24			2.49091	12.7932	-5.70667	27.1062		>0.9999
25			2.19091	13.1582	-5.92667	25.3979		>0.9999
Experimental question number	Finding/ conclusion	Experimental location/variable	Saline			NaCN			n	Figure/table in which data are presented	Units	Data comparisons	Statistical test	Any other experimental factors	Comments
Effects of intracarotid administration of saline & NaCN on Respiratory frequency (fR)			Mean value	Standard Deviation	Exact P value	Mean value	Standard Deviation	Exact P value
baseline	NaCN administration resulted trasient increase in Respiratory frequency (fR) compared to saline	Respiratory Frequency (fR)	0	11.5199		-0.726667	17.9486
baseline to Raw 5			4.12727	12.3444	0.9958	51.7467	51.8027	0.0112	9	Figure 2b	NA	pre-saline or pre-NaCN baseline	2way ANOVA	Euglycemia	compared to pre-saline or pre-NaCN baseline values
baseline to Raw 6			15.3	26.0185	0.7241	106.973	60.5767	0.0001
baseline to Raw 7			3.73636	14.919	0.9991	108	73.2014	0.0006
baseline to Raw 8			-0.845455	12.1706	0.9998	75.08	58.7468	0.0019
baseline to Raw 9			-2.5	14.2452	0.9994	42.4533	39.8386	0.0169
baseline to Raw 10			4.92727	16.3808	0.9592	18.42	33.776	0.4365
baseline to Raw 11			-3.76364	16.1286	0.9991	-1.42667	30.0907	>0.9999
baseline to Raw 12			2.50909	18.8176	0.9995	0.353333	27.1019	0.9998
baseline to Raw 13			-7.4	12.2231	0.9462	-4.11333	23.4453	0.9993
baseline to Raw 14			-6.05455	9.38545	0.9376	-7.9	18.3481	0.9627
baseline to Raw 15			-4.24545	14.6398	0.9954	-7.13333	17.6105	0.9541
baseline to Raw 16			-0.527273	14.3059	0.9999	-8.36	24.9149	0.9854
baseline to Raw 17			-1.82727	13.0111	0.9996	-6.78667	24.8793	0.9957
baseline to Raw 18			-0.145455	9.18034	>0.9999	-8.11333	24.9294	0.9732
baseline to Raw 19			0.490909	12.6389	0.9999	-6.85333	23.2539	0.9897
baseline to Raw 20			6.38182	14.5565	0.9588	-6.20667	15.4621	0.9957
baseline to Raw 21			7.27273	21.9697	0.9896	-4.05333	19.6815	0.9993
baseline to Raw 22			5.15455	17.5743	0.999	-5.96667	21.525	0.9989
baseline to Raw 23			4.8	15.7102	0.9905	-3.09333	28.9728	0.9997
baseline to Raw 24			2.49091	12.7932	0.9994	-5.70667	27.1062	0.9991
baseline to Raw 25			2.19091	13.1582	0.9994	-5.92667	25.3979	0.9991
Experimental question number	Finding/ conclusion	Experimental location/variable	Saline		NaCN		n	Exact P value	Figure/table in which data are presented	Units	Data comparisons	Statistical test	Any other experimental factors	Comments
Effects of intracarotid administration of saline & NaCN on Tidal Volume (VT)			Mean Value	Standard Deviation	Mean value	Standard Deviation
1	NaCN administration resulted trasient increase in Tidal volume (VT) compared to saline	Tidal Volume (VT)	1.80909	6.6751	5.16	14.713	9	>0.9999	Figure 2c	NA	saline vs corresponding NaCN value	2 way ANOVA	Euglycemia	compared to corresponding values from saline treatment
2			-2.53636	10.278	-3.6	11.5065		>0.9999
3			-4.99091	11.2433	-4.84667	11.2357		>0.9999
4			-0.327273	9.70928	0.88	6.77076		>0.9999
5			-3.27273	8.23093	121.413	59.1478		<0.0001
6			5.57273	6.54127	90.9933	32.0425		<0.0001
7			4.20909	12.6736	50.2733	21.5617		<0.0001
8			4.54545	6.99062	26.88	18.7031		0.0284
9			-0.936364	4.24483	1.78667	30.743		>0.9999
10			1.14545	5.8257	0.286667	20.5952		>0.9999
11			1.79091	8.12471	-10.1667	26.8226		0.8786
12			3.73636	7.48429	-6.96	14.5298		0.9571
13			1.62727	5.34005	-10.6933	12.7454		0.846
14			2.02727	7.20057	-11.54	14.2996		0.7055
15			3.5	2.77417	-18.48	21.6859		0.0339
16			3.36364	5.38522	-8.83333	16.0589		0.8576
17			2.72727	8.27395	-3.46667	16.3882		>0.9999
18			2.21818	7.36136	-2.01333	20.4304		>0.9999
19			-3.13636	10.9354	1.01333	15.3705		>0.9999
20			0.272727	7.90166	-2.17333	13.4177		>0.9999
21			-0.909091	5.58506	-2.08667	13.8769		>0.9999
22			-0.281818	6.621	-0.52	17.7467		>0.9999
23			-2.54545	5.71286	-1.06	18.3194		>0.9999
24			-1.28182	8.125	3.16667	15.2381		>0.9999
25			0.318182	7.83822	1.28	14.1294		>0.9999
Experimental question number	Finding/ conclusion	Experimental location/variable	Saline			NaCN			n	Figure/table in which data are presented	Units	Data comparisons	Statistical test	Any other experimental factors	Comments
Effects of intracarotid administration of saline & NaCN on Respiratory Frequency (fR)			Mean value	Standard Deviation	Exact P value	Mean value	Standard Deviation	Exact P value
baseline			1.80909	6.6751		5.16	14.713
baseline to Raw 5	NaCN administration resulted trasient increase in Tidal volume (VT) compared to saline	Tidal Volume (VT)	-3.27273	8.23093	>0.9999	121.413	59.1478	<0.0001	9	Figure 2c	NA	pre-saline or pre-NaCN baseline	2way ANOVA	Euglycemia	compared to pre-saline or pre-NaCN baseline values
baseline to Raw 6			5.57273	6.54127	>0.9999	90.9933	32.0425	<0.0001
baseline to Raw 7			4.20909	12.6736	>0.9999	50.2733	21.5617	<0.0001
baseline to Raw 8			4.54545	6.99062	>0.9999	26.88	18.7031	0.0083
baseline to Raw 9			-0.936364	4.24483	>0.9999	1.78667	30.743	>0.9999
baseline to Raw 10			1.14545	5.8257	>0.9999	0.286667	20.5952	>0.9999
baseline to Raw 11			1.79091	8.12471	>0.9999	-10.1667	26.8226	0.2398
baseline to Raw 12			3.73636	7.48429	>0.9999	-6.96	14.5298	0.6695
baseline to Raw 13			1.62727	5.34005	>0.9999	-10.6933	12.7454	0.1921
baseline to Raw 14			2.02727	7.20057	>0.9999	-11.54	14.2996	0.1311
baseline to Raw 15			3.5	2.77417	>0.9999	-18.48	21.6859	0.0024
baseline to Raw 16			3.36364	5.38522	>0.9999	-8.83333	16.0589	0.3956
baseline to Raw 17			2.72727	8.27395	>0.9999	-3.46667	16.3882	0.9816
baseline to Raw 18			2.21818	7.36136	>0.9999	-2.01333	20.4304	0.9984
baseline to Raw 19			-3.13636	10.9354	>0.9999	1.01333	15.3705	>0.9999
baseline to Raw 20			0.272727	7.90166	>0.9999	-2.17333	13.4177	0.9978
baseline to Raw 21			-0.909091	5.58506	>0.9999	-2.08667	13.8769	0.9981
baseline to Raw 22			-0.281818	6.621	>0.9999	-0.52	17.7467	>0.9999
baseline to Raw 23			-2.54545	5.71286	>0.9999	-1.06	18.3194	0.9998
baseline to Raw 24			-1.28182	8.125	>0.9999	3.16667	15.2381	>0.9999
baseline to Raw 25			0.318182	7.83822	>0.9999	1.28	14.1294	>0.9999
Experimental question number	Finding/ conclusion	Experimental location/variable	Saline		NaCN		n	Exact P value	Figure/table in which data are presented	Units	Data comparisons	Statistical test	Any other experimental factors	Comments
Carotid body chemoreceptor stimulation-mediated effects on heart rate			Mean Value	Standard Deviation	Mean value	Standard Deviation
1	Carotid body chemoreceptor stimulation resulted transient increase in heart rate	Heart Rate	0.890909	3.81221	-0.0583333	2.6435	9	>0.9999	Figure 3a	NA	saline vs corresponding NaCN value	2 way ANOV (multiple comparisons test)	Euglycemia	compared to corresponding values from saline treatment
2			-3.92727	5.10433	-0.75	4.46288		>0.9999
3			0.136364	4.23988	-0.375	3.31145		>0.9999
4			-0.936364	4.32349	-0.683333	3.70892		>0.9999
5			-0.0818182	6.59724	12.95	15.7766		0.0102
6			1.55455	7.49098	24.4917	16.2828		<0.0001
7			1.16364	5.67032	29.6583	28.2992		<0.0001
8			-1.79091	4.50254	13.5583	25.4217		0.0009
9			-0.518182	4.99696	-1.06667	13.7497		>0.9999
10			-3.00909	5.21104	-12.8083	10.5619		0.1734
11			-2.89091	2.63038	-13.0167	8.82938		0.1384
12			-1.72727	4.05169	-11.65	8.7418		0.1612
13			-2.55455	4.71643	-12.2167	9.17386		0.1929
14			-1.85455	4.41392	-10.0083	6.96243		0.481
15			-1	5.96305	-5.95	6.17362		0.9921
16			-0.336364	4.30866	-7.51667	5.9606		0.7201
17			-1.60909	6.72197	-5.03333	6.30099		>0.9999
18			-1.51818	3.8556	-3.975	9.11833		>0.9999
19			-1.20909	4.83745	-1.33333	4.9957		>0.9999
20			-2.31818	4.43369	-4.29167	9.83338		>0.9999
21			-3.69091	4.72852	-5.65833	10.6884		>0.9999
22			1.1	3.41174	-3.35	4.92646		0.9981
23			0.0818182	5.60229	-1.78333	5.95755		>0.9999
24			1.23636	5.29647	-4.78333	4.98139		0.9273
25			1.5	5.87622	-1.38333	9.30746		>0.9999
Experimental question number	Finding/ conclusion	Experimental location/variable	Saline			NaCN			n	Figure/table in which data are presented	Units	Data comparisons	Statistical test	Any other experimental factors	Comments
Carotid body chemoreceptor stimulation-mediated effects on heart rate			Mean value	Standard Deviation	Exact P value	Mean value	Standard Deviation	Exact P value
baseline	Carotid body chemoreceptor stimulation resulted transient increase in heart rate	Heart Rate	-0.959091	2.12845		-0.466667	0.977435
baseline to Raw 5			-0.0818182	6.59724	0.9997	12.95	15.7766	0.0023	9	Figure 3a	NA	pre-saline or pre-NaCN baseline	2way ANOVA (multiple comparisons test)	Euglycemia	compared to pre-saline or pre-NaCN baseline values
baseline to Raw 6			1.55455	7.49098	0.999	24.4917	16.2828	<0.0001
baseline to Raw 7			1.16364	5.67032	0.9992	29.6583	28.2992	<0.0001
baseline to Raw 8			-1.79091	4.50254	0.9997	13.5583	25.4217	0.0012
baseline to Raw 9			-0.518182	4.99696	0.9999	-1.06667	13.7497	0.9998
baseline to Raw 10			-3.00909	5.21104	0.9992	-12.8083	10.5619	0.0072
baseline to Raw 11			-2.89091	2.63038	0.9993	-13.0167	8.82938	0.0059
baseline to Raw 12			-1.72727	4.05169	0.9997	-11.65	8.7418	0.0219
baseline to Raw 13			-2.55455	4.71643	0.9994	-12.2167	9.17386	0.0129
baseline to Raw 14			-1.85455	4.41392	0.9997	-10.0083	6.96243	0.0847
baseline to Raw 15			-1	5.96305	>0.9999	-5.95	6.17362	0.7509
baseline to Raw 16			-0.336364	4.30866	0.9998	-7.51667	5.9606	0.3989
baseline to Raw 17			-1.60909	6.72197	0.9998	-5.03333	6.30099	0.9201
baseline to Raw 18			-1.51818	3.8556	0.9998	-3.975	9.11833	0.9878
baseline to Raw 19			-1.20909	4.83745	>0.9999	-1.33333	4.9957	0.9997
baseline to Raw 20			-2.31818	4.43369	0.9995	-4.29167	9.83338	0.9841
baseline to Raw 21			-3.69091	4.72852	0.9988	-5.65833	10.6884	0.8132
baseline to Raw 22			1.1	3.41174	0.9992	-3.35	4.92646	0.9952
baseline to Raw 23			0.0818182	5.60229	0.9996	-1.78333	5.95755	0.9995
baseline to Raw 24			1.23636	5.29647	0.9991	-4.78333	4.98139	0.9491
baseline to Raw 25			1.5	5.87622	0.999	-1.38333	9.30746	0.9997
Experimental question number	Finding/ conclusion	Experimental location/variable	Saline		NaCN		n	Exact P value	Figure/table in which data are presented	Units	Data comparisons	Statistical test	Any other experimental factors	Comments
Carotid body chemoreceptor stimulation-mediated effects on Mean arterial blood pressure (MAP)			Mean Value	Standard Deviation	Mean value	Standard Deviation
1	Carotid body chemoreceptor stimulation resulted transient increase in mean arterial blood pressure (MAP)	Mean arterial blood pressure (MAP)	0.2	1.22066	0.15	0.746507	9	>0.9999	Figure 3b	NA	saline vs corresponding NaCN value	2 way ANOVA (multiple comparisons test)	Euglycemia	compared to corresponding values from saline treatment
2			-0.209091	0.90604	-0.0916667	1.42858		>0.9999
3			0.2	1.02567	-0.475	0.886387		>0.9999
4			-0.127273	0.591762	0.341667	1.07065		>0.9999
5			0.190909	1.33451	1.91667	2.88785		0.7463
6			0.527273	1.36828	1.5	3.75814		0.9997
7			0.590909	1.74267	-2.675	5.20928		0.0073
8			0.1	1.41138	0.541667	2.93024		>0.9999
9			-0.0909091	0.781607	3.28333	4.48347		0.0046
10			0.409091	1.05495	3.48333	3.94941		0.0159
11			0.354545	0.877911	2.85	3.23658		0.1266
12			-0.0909091	1.31183	2.11667	3.031		0.2915
13			-0.263636	1.4438	1.39167	2.19481		0.8077
14			-0.227273	1.30161	0.8	2.06794		0.9992
15			-0.218182	1.20401	-0.341667	2.31652		>0.9999
16			0.272727	0.992059	0.441667	1.98927		>0.9999
17			-0.0181818	2.00341	0.125	1.67881		>0.9999
18			-0.336364	1.49818	-0.183333	2.16452		>0.9999
19			-0.545455	1.63912	0.366667	1.83518		0.9999
20			-0.545455	1.77052	0.233333	1.92794		>0.9999
21			-1.28182	1.96917	-0.541667	1.095		>0.9999
22			-0.609091	2.29192	-0.816667	1.78826		>0.9999
23			-0.963636	1.88057	-0.383333	1.1645		>0.9999
24			-0.618182	1.54972	-0.05	1.36947		>0.9999
25			0.245455	2.4845	-0.358333	2.45781		>0.9999
Experimental question number	Finding/ conclusion	Experimental location/variable	Saline			NaCN			n	Figure/table in which data are presented	Units	Data comparisons	Statistical test	Any other experimental factors	Comments
Carotid body chemoreceptor stimulation-mediated effects on Mean arterial blood pressure (MAP)			Mean value	Standard Deviation	Exact P value	Mean value	Standard Deviation	Exact P value
baseline	Carotid body chemoreceptor stimulation resulted transient increase in Mean arterial blood pressure (MAP)	Mean arterial blood pressure (MAP)	0.00909091	0.610663		-0.025	0.386417
baseline to Raw 5			0.190909	1.33451	0.9997	1.91667	2.88785	0.165	9	Figure 3b	NA	pre-saline or pre-NaCN baseline	2way ANOVA (multiple comparisons test)	Euglycemia	compared to pre-saline or pre-NaCN baseline values
baseline to Raw 6			0.527273	1.36828	0.9991	1.5	3.75814	0.4619
baseline to Raw 7			0.590909	1.74267	0.9989	-2.675	5.20928	0.0133
baseline to Raw 8			0.1	1.41138	0.9999	0.541667	2.93024	0.9989
baseline to Raw 9			-0.0909091	0.781607	0.9999	3.28333	4.48347	0.0006
baseline to Raw 10			0.409091	1.05495	0.9993	3.48333	3.94941	0.0002
baseline to Raw 11			0.354545	0.877911	0.9994	2.85	3.23658	0.0049
baseline to Raw 12			-0.0909091	1.31183	0.9999	2.11667	3.031	0.0892
baseline to Raw 13			-0.263636	1.4438	0.9996	1.39167	2.19481	0.5691
baseline to Raw 14			-0.227273	1.30161	0.9996	0.8	2.06794	0.9865
baseline to Raw 15			-0.218182	1.20401	0.9996	-0.341667	2.31652	0.9994
baseline to Raw 16			0.272727	0.992059	0.9996	0.441667	1.98927	0.9991
baseline to Raw 17			-0.0181818	2.00341	>0.9999	0.125	1.67881	0.9997
baseline to Raw 18			-0.336364	1.49818	0.9994	-0.183333	2.16452	0.9997
baseline to Raw 19			-0.545455	1.63912	0.999	0.366667	1.83518	0.9993
baseline to Raw 20			-0.545455	1.77052	0.999	0.233333	1.92794	0.9996
baseline to Raw 21			-1.28182	1.96917	0.7548	-0.541667	1.095	0.999
baseline to Raw 22			-0.609091	2.29192	0.9988	-0.816667	1.78826	0.9931
baseline to Raw 23			-0.963636	1.88057	0.9671	-0.383333	1.1645	0.9994
baseline to Raw 24			-0.618182	1.54972	0.9988	-0.05	1.36947	>0.9999
baseline to Raw 25			0.245455	2.4845	0.9996	-0.358333	2.45781	0.9994
Experimental question number	Finding/ conclusion	Experimental location/variable	Saline		NaCN		n	Exact P value	Figure/table in which data are presented	Units	Data comparisons	Statistical test	Any other experimental factors	Comments
Carotid body chemoreceptor stimulation-mediated effects on Diastolic blood pressure (DBP)			Mean Value	Standard Deviation	Mean value	Standard Deviation
1	Carotid body chemoreceptor stimulation resulted transient increase in Diastolic blood pressure (DBP)	Diastolic blood pressure (DBP)	0.436364	1.43267	0.458333	1.78298	9	>0.9999	Figure 3c	NA	saline vs corresponding NaCN value	2 way ANOVA (multiple comparisons test)	Euglycemia	compared to corresponding values from saline treatment
2			-0.172727	1.13057	-0.15	1.47247		>0.9999
3			0.572727	1.05839	-0.241667	1.01575		>0.9999
4			-0.136364	0.847671	0.425	1.13548		>0.9999
5			0.363636	1.54225	1.375	5.14519		>0.9999
6			0.7	1.81439	-0.775	4.13326		0.9892
7			0.4	1.80499	-6.74167	6.18377		<0.0001
8			0.190909	1.78855	-2.81667	3.72823		0.1172
9			-0.00909091	0.841967	0.708333	4.98114		>0.9999
10			0.154545	1.4487	1.46667	4.02635		0.9978
11			0.0181818	1.14527	1.45	3.4196		0.9927
12			-0.154545	1.72879	1.175	2.961		0.9974
13			-0.245455	1.40596	0.708333	2.42542		>0.9999
14			-0.436364	1.65968	0.591667	2.59316		>0.9999
15			-0.281818	1.79545	-0.191667	2.72779		>0.9999
16			0.3	1.26807	0.625	2.46618		>0.9999
17			-0.518182	2.2947	0.641667	2.33762		0.9997
18			-0.427273	1.96728	0.541667	2.8767		>0.9999
19			-0.709091	1.84632	0.966667	2.39254		0.9536
20			-0.245455	1.98966	0.666667	2.55034		>0.9999
21			-1.09091	2.01914	-0.0583333	1.37342		>0.9999
22			-0.318182	2.54237	-0.216667	2.07006		>0.9999
23			-1.09091	2.15288	-0.333333	2.0694		>0.9999
24			-0.554545	1.61701	0.55	1.58945		0.9999
25			0.745455	3.30949	0.366667	2.55888		>0.9999
Experimental question number	Finding/ conclusion	Experimental location/variable	Saline			NaCN			n	Figure/table in which data are presented	Units	Data comparisons	Statistical test	Any other experimental factors	Comments
Carotid body chemoreceptor stimulation-mediated effects on Diastolic blood pressure (SBP)			Mean value	Standard Deviation	Exact P value	Mean value	Standard Deviation	Exact P value
baseline	Carotid body chemoreceptor stimulation resulted transient increase in Diastolic blood pressure (SBP)	Diastolic blood pressure (DBP)	0.172727	0.729508		0.133333	0.528004
baseline to Raw 5			0.363636	1.54225	0.9997	1.375	5.14519	0.8881	9	Figure 3c	NA	pre-saline or pre-NaCN baseline	2way ANOVA (multiple comparisons test)	Euglycemia	compared to pre-saline or pre-NaCN baseline values
baseline to Raw 6			0.7	1.81439	0.9992	-0.775	4.13326	0.9931
baseline to Raw 7			0.4	1.80499	0.9997	-6.74167	6.18377	<0.0001
baseline to Raw 8			0.190909	1.78855	>0.9999	-2.81667	3.72823	0.0185
baseline to Raw 9			-0.00909091	0.841967	0.9997	0.708333	4.98114	0.9991
baseline to Raw 10			0.154545	1.4487	>0.9999	1.46667	4.02635	0.8244
baseline to Raw 11			0.0181818	1.14527	0.9998	1.45	3.4196	0.8367
baseline to Raw 12			-0.154545	1.72879	0.9996	1.175	2.961	0.9739
baseline to Raw 13			-0.245455	1.40596	0.9994	0.708333	2.42542	0.9991
baseline to Raw 14			-0.436364	1.65968	0.999	0.591667	2.59316	0.9993
baseline to Raw 15			-0.281818	1.79545	0.9993	-0.191667	2.72779	0.9995
baseline to Raw 16			0.3	1.26807	0.9998	0.625	2.46618	0.9993
baseline to Raw 17			-0.518182	2.2947	0.9989	0.641667	2.33762	0.9992
baseline to Raw 18			-0.427273	1.96728	0.9991	0.541667	2.8767	0.9994
baseline to Raw 19			-0.709091	1.84632	0.994	0.966667	2.39254	0.9941
baseline to Raw 20			-0.245455	1.98966	0.9994	0.666667	2.55034	0.9991
baseline to Raw 21			-1.09091	2.01914	0.9069	-0.0583333	1.37342	0.9997
baseline to Raw 22			-0.318182	2.54237	0.9993	-0.216667	2.07006	0.9995
baseline to Raw 23			-1.09091	2.15288	0.9069	-0.333333	2.0694	0.9993
baseline to Raw 24			-0.554545	1.61701	0.9988	0.55	1.58945	0.9994
baseline to Raw 25			0.745455	3.30949	0.9991	0.366667	2.55888	0.9997
Experimental question number	Finding/ conclusion	Experimental location/variable	Saline		NaCN		n	Exact P value	Figure/table in which data are presented	Units	Data comparisons	Statistical test	Any other experimental factors	Comments
Carotid body chemoreceptor stimulation-mediated effects on Systolic blood pressure (SBP)			Mean Value	Standard Deviation	Mean value	Standard Deviation
1	Carotid body chemoreceptor stimulation resulted transient increase in Systolic blood pressure (SBP)	Systolic blood pressure (SBP)	0.0818182	1.03616	0.35	0.777525	9	>0.9999	Figure 3d	NA	saline vs corresponding NaCN value	2 way ANOVA (multiple comparisons test)	Euglycemia	compared to corresponding values from saline treatment
2			-0.436364	1.14129	-0.216667	1.34085		>0.9999
3			-0.0181818	0.858858	-0.55	0.739164		>0.9999
4			-0.218182	0.655467	0.325	1.04631		>0.9999
5			-0.127273	1.15939	1.88333	1.97108		0.4933
6			0.181818	0.886361	4.41667	4.19802		<0.0001
7			0.318182	1.34671	2.68333	5.28563		0.2033
8			0.690909	1.53066	4.95833	3.93434		<0.0001
9			-0.2	1.2	7.1	4.64092		<0.0001
10			0.727273	1.30084	6.06667	4.53699		<0.0001
11			0.0818182	0.950598	4.58333	3.7627		<0.0001
12			0.0636364	1.3757	3.26667	3.62475		0.0101
13			-0.0727273	1.3521	2.13333	2.32431		0.3145
14			-0.309091	1.25096	0.966667	2.12318		0.9891
15			-0.172727	0.658925	-0.725	2.12523		>0.9999
16			0.154545	0.777642	0.0416667	1.91333		>0.9999
17			-0.0727273	0.8776	-0.725	1.35185		>0.9999
18			-0.490909	0.758228	-1.375	1.74519		0.9998
19			-0.418182	1.47771	-0.641667	1.52641		>0.9999
20			-0.218182	1.76795	-0.541667	1.61102		>0.9999
21			-1.21818	1.71745	-1.975	1.83607		>0.9999
22			-1.09091	2.11682	-1.84167	1.83574		>0.9999
23			-1.3	1.82702	-1.23333	1.60812		>0.9999
24			-0.818182	1.60612	-1.05833	1.61271		>0.9999
25			-0.42	2.20797	-1.89	3.08129		0.9061
Experimental question number	Finding/ conclusion	Experimental location/variable	Saline			NaCN			n	Figure/table in which data are presented	Units	Data comparisons	Statistical test	Any other experimental factors	Comments
Carotid body chemoreceptor stimulation-mediated effects on Systolic blood pressure (SBP)			Mean value	Standard Deviation	Exact P value	Mean value	Standard Deviation	Exact P value
baseline	Carotid body chemoreceptor stimulation resulted transient increase in Systolic blood pressure (SBP)	Systolic blood pressure (SBP)	-0.163636	0.590377		-0.0166667	0.436585
baseline to Raw 5			-0.127273	1.15939	>0.9999	1.88333	1.97108	0.2481	9	Figure 3d	NA	pre-saline or pre-NaCN baseline	2way ANOVA	Euglycemia	compared to pre-saline or pre-NaCN baseline values
baseline to Raw 6			0.181818	0.886361	0.9994	4.41667	4.19802	<0.0001
baseline to Raw 7			0.318182	1.34671	0.9992	2.68333	5.28563	0.0202
baseline to Raw 8			0.690909	1.53066	0.9934	4.95833	3.93434	<0.0001
baseline to Raw 9			-0.2	1.2	>0.9999	7.1	4.64092	<0.0001
baseline to Raw 10			0.727273	1.30084	0.9874	6.06667	4.53699	<0.0001
baseline to Raw 11			0.0818182	0.950598	0.9996	4.58333	3.7627	<0.0001
baseline to Raw 12			0.0636364	1.3757	0.9997	3.26667	3.62475	0.0017
baseline to Raw 13			-0.0727273	1.3521	0.9999	2.13333	2.32431	0.1275
baseline to Raw 14			-0.309091	1.25096	0.9998	0.966667	2.12318	0.9687
baseline to Raw 15			-0.172727	0.658925	>0.9999	-0.725	2.12523	0.9949
baseline to Raw 16			0.154545	0.777642	0.9995	0.0416667	1.91333	>0.9999
baseline to Raw 17			-0.0727273	0.8776	0.9999	-0.725	1.35185	0.9949
baseline to Raw 18			-0.490909	0.758228	0.9995	-1.375	1.74519	0.7097
baseline to Raw 19			-0.418182	1.47771	0.9996	-0.641667	1.52641	0.9988
baseline to Raw 20			-0.218182	1.76795	>0.9999	-0.541667	1.61102	0.9991
baseline to Raw 21			-1.21818	1.71745	0.959	-1.975	1.83607	0.2145
baseline to Raw 22			-1.09091	2.11682	0.9859	-1.84167	1.83574	0.2967
baseline to Raw 23			-1.3	1.82702	0.9237	-1.23333	1.60812	0.8368
baseline to Raw 24			-0.818182	1.60612	0.9988	-1.05833	1.61271	0.9466
baseline to Raw 25			-0.42	2.20797	0.9997	-1.89	3.08129	0.2893
Experimental question number	Finding/ conclusion	Experimental location/variable	Saline		Insulin		n	Exact P value	Figure/table in which data are presented	Units	Data comparisons	Statistical test	Any other experimental factors	Comments
Insulin and insulin-induced hypoglycemia had sustained effects on carotid sinus nerve (CSN) activity in dogs			Mean Value	Standard Deviation	Mean value	Standard Deviation
baseline	Insulin and insulin-induced hypoglycemia had sustained effects on carotid sinus nerve (CSN) activity in dogs	carotid sinus nerve (CSN) activity in dogs	-8.60551	23.6281	-2.71656	10.848	6	>0.9999	Figure 4c	NA	saline vs corresponding insulin values	2 way ANOVA (multiple comparisons test)	insulin	compared to corresponding values from saline treatment
saline vs. Insulin			-4.18233	5.61629	6.14456	6.18081		0.2694
saline vs. Insulin			-6.34342	12.0111	26.6846	33.8901		>0.9999
saline vs. Insulin			-4.68619	1.95873	25.5462	22.5242		0.4533
saline vs. Insulin			-11.1318	22.0158	26.431	36.9332		>0.9999
saline vs. Insulin			-0.292517	11.5366	12.8036	12.8148		>0.9999
saline vs. Insulin			-11.5108	19.2715	23.2942	20.9753		0.2857
saline vs. Insulin			-7.24433	14.1104	27.7152	27.8149		0.5697
saline vs. Insulin			-6.18052	24.1151	36.4201	25.9664		0.3098
saline vs. Insulin			-13.6831	14.1633	19.4356	14.1945		0.0491
saline vs. Insulin			-10.4516	30.323	18.5204	18.3089		>0.9999
saline vs. Insulin			-5.43589	20.9219	20.0484	20.0768		>0.9999
saline vs. Insulin			-12.0394	24.4237	31.6137	21.9268		0.1834
saline vs. Insulin			-8.49734	20.8837	38.9393	26.0009		0.1322
saline vs. Insulin			-8.54494	25.1038	42.8738	28.8804		0.1751
saline vs. Insulin			-14.8989	10.792	39.8557	23.4044		0.0258
saline vs. Insulin			0.641528	4.48227	49.1294	31.7837		0.274
saline vs. Insulin			0.597904	17.3684	46.081	34.0797		0.4437
saline vs. Insulin			-7.5335	6.75938	50.1653	38.6898		0.2954
saline vs. Insulin			-6.83012	12.1042	50.8814	33.745		0.1463
saline vs. Insulin			-13.7372	13.1629	55.0481	48.8911		0.3574
Experimental question number	Finding/ conclusion	Experimental location/variable	Saline			Insulin			n	Figure/table in which data are presented	Units	Data comparisons	Statistical test	Any other experimental factors	Comments
Insulin and insulin-induced hypoglycemia had sustained effects on carotid sinus nerve (CSN) activity in dogs			Mean value	Standard Deviation	Exact P value	Mean value	Standard Deviation	Exact P value
baseline	Insulin and insulin-induced hypoglycemia had sustained effects on carotid sinus nerve (CSN) activity in dogs	carotid sinus nerve (CSN) activity in dogs	-8.60551	23.6281		-2.71656	10.848
baseline vs Saline or Insulin			-4.18233	5.61629	>0.9999	6.14456	6.18081	0.9997	6	Figure 4c	NA	pre-saline or pre-insulin baseline	2way ANOVA	Insulin	compared to pre-saline or pre-insulin baseline values
baseline vs Saline or Insulin			-6.34342	12.0111	>0.9999	26.6846	33.8901	0.0298
baseline vs Saline or Insulin			-4.68619	1.95873	>0.9999	25.5462	22.5242	0.0444
baseline vs Saline or Insulin			-11.1318	22.0158	>0.9999	26.431	36.9332	0.0326
baseline vs Saline or Insulin			-0.292517	11.5366	0.9999	12.8036	12.8148	0.8518
baseline vs Saline or Insulin			-11.5108	19.2715	>0.9999	23.2942	20.9753	0.0934
baseline vs Saline or Insulin			-7.24433	14.1104	>0.9999	27.7152	27.8149	0.0205
baseline vs Saline or Insulin			-6.18052	24.1151	>0.9999	36.4201	25.9664	0.0006
baseline vs Saline or Insulin			-13.6831	14.1633	>0.9999	19.4356	14.1945	0.2794
baseline vs Saline or Insulin			-10.4516	30.323	>0.9999	18.5204	18.3089	0.3479
baseline vs Saline or Insulin			-5.43589	20.9219	>0.9999	20.0484	20.0768	0.2389
baseline vs Saline or Insulin			-12.0394	24.4237	>0.9999	31.6137	21.9268	0.0045
baseline vs Saline or Insulin			-8.49734	20.8837	>0.9999	38.9393	26.0009	0.0002
baseline vs Saline or Insulin			-8.54494	25.1038	>0.9999	42.8738	28.8804	<0.0001
baseline vs Saline or Insulin			-14.8989	10.792	>0.9999	39.8557	23.4044	0.0001
baseline vs Saline or Insulin			0.641528	4.48227	0.9994	49.1294	31.7837	<0.0001
baseline vs Saline or Insulin			0.597904	17.3684	0.9995	46.081	34.0797	<0.0001
baseline vs Saline or Insulin			-7.5335	6.75938	>0.9999	50.1653	38.6898	<0.0001
baseline vs Saline or Insulin			-6.83012	12.1042	>0.9999	50.8814	33.745	<0.0001
baseline vs Saline or Insulin			-13.7372	13.1629	>0.9999	55.0481	48.8911	<0.0001
Experimental question number	Finding/ conclusion	Experimental location/variable	Saline		Insulin		n	Exact P value	Figure/table in which data are presented	Units	Data comparisons	Statistical test	Any other experimental factors	Comments
Insulin and insulin-induced hypoglycemia had sustained effects on minute ventilation (VE) in dogs			Mean Value	Standard Deviation	Mean value	Standard Deviation
baseline	Insulin and insulin-induced hypoglycemia had sustained effects on minute ventilation (VE) in dogs	minute ventilation (VE) in dogs	-2.34872	4.56283	-1.33563	5.96199	6	>0.9999	Figure 5a	NA	saline vs corresponding insulin values	2 way ANOVA (multiple comparisons test)	insulin	compared to corresponding values from saline treatment
saline vs. Insulin			-0.663319	5.41576	10.2581	22.7296		0.9934
saline vs. Insulin			0.907207	4.96808	13.0079	9.461		0.9644
saline vs. Insulin			-1.16592	12.0937	11.8231	14.2613		0.9108
saline vs. Insulin			0.339564	6.93141	22.6123	14.2727		0.0333
saline vs. Insulin			-4.73871	7.89336	22.7226	18.9379		0.0015
saline vs. Insulin			-0.627865	12.0363	16.8526	16.2175		0.3158
saline vs. Insulin			-8.46414	5.37899	22.3401	4.7913		0.0001
saline vs. Insulin			1.49137	7.23029	15.9667	4.74188		0.745
saline vs. Insulin			3.60314	8.41076	14.5279	14.6939		0.9933
saline vs. Insulin			-0.639379	5.63184	17.9691	17.1177		0.2008
saline vs. Insulin			3.87877	6.51607	22.8354	22.6322		0.1726
saline vs. Insulin			-2.09671	6.08251	21.6015	8.57184		0.0149
saline vs. Insulin			-4.8178	10.1149	21.0666	14.7666		0.004
saline vs. Insulin			-4.28194	8.12508	19.4315	11.518		0.0148
saline vs. Insulin			2.71968	7.46474	12.0987	6.96914		0.9997
saline vs. Insulin			-0.428386	7.265	23.5804	15.1348		0.0125
saline vs. Insulin			-4.30067	9.34052	15.7502	14.2284		0.1042
saline vs. Insulin			1.59971	7.61189	23.9835	11.1882		0.0313
saline vs. Insulin			1.78053	9.90921	17.6855	13.6445		0.532
saline vs. Insulin			-3.91356	10.426	22.5333	15.9201		0.0028
saline vs. Insulin			-3.65662	4.91244	29.1901	17.0375		<0.0001
saline vs. Insulin			-4.94608	8.05552	17.7712	11.9921		0.0261
saline vs. Insulin			1.20684	6.43833	23.0742	5.27077		0.0414
saline vs. Insulin			-8.23193	10.152	21.929	11.9178		0.0002
saline vs. Insulin			-1.32131	7.05346	14.5039	5.78933		0.5441
saline vs. Insulin			2.56519	8.03453	25.2115	11.7235		0.0271
saline vs. Insulin			1.31648	9.24224	16.2102	6.86008		0.685
saline vs. Insulin			-1.90647	4.17746	16.823	10.5984		0.1906
saline vs. Insulin			3.71637	1.35061	24.7594	11.4338		0.0637
saline vs. Insulin			1.96275	8.17533	28.9686	20.7357		0.002
saline vs. Insulin			1.5107	4.42967	14.057	6.89169		0.9417
saline vs. Insulin			1.80496	6.04811	24.9744	6.82541		0.0202
saline vs. Insulin			0.233656	10.6102	31.5987	21.2479		<0.0001
saline vs. Insulin			-0.0591851	9.41061	23.8346	10.8139		0.0133
saline vs. Insulin			-2.04558	8.19203	26.4944	14.3196		0.0007
saline vs. Insulin			-8.42757	9.10809	22.016	13.0585		0.0002
saline vs. Insulin			0.12155	2.62688	22.1499	8.06109		0.038
saline vs. Insulin			-8.04616	8.60302	26.6611	28.311		<0.0001
saline vs. Insulin			-8.59097	8.88936	26.148	18.1609		<0.0001
saline vs. Insulin			-3.44569	9.33426	27.441	14.4238		0.0001
saline vs. Insulin			4.16407	4.62101	31.4705	16.557		0.0016
Experimental question number	Finding/ conclusion	Experimental location/variable	Saline			Insulin			n	Figure/table in which data are presented	Units	Data comparisons	Statistical test	Any other experimental factors	Comments
Insulin and insulin-induced hypoglycemia had sustained effects on minute ventilation (VE) in dogs			Mean value	Standard Deviation	Exact P value	Mean value	Standard Deviation	Exact P value
baseline vs Saline or Insulin	Insulin and insulin-induced hypoglycemia had sustained effects on minute ventilation (VE) in dogs	minute ventilation (VE) in dogs	-2.34872	4.56283		-1.33563	5.96199
baseline vs Saline or Insulin			-0.663319	5.41576	>0.9999	10.2581	22.7296	>0.9999	6	Figure 5a	NA	pre-saline or pre-insulin baseline	2way ANOVA	Insulin	compared to pre-saline or pre-insulin baseline values
baseline vs Saline or Insulin			0.907207	4.96808	>0.9999	13.0079	9.461	>0.9999
baseline vs Saline or Insulin			-1.16592	12.0937	>0.9999	11.8231	14.2613	0.9035
baseline vs Saline or Insulin			0.339564	6.93141	>0.9999	22.6123	14.2727	0.8438
baseline vs Saline or Insulin			-4.73871	7.89336	>0.9999	22.7226	18.9379	0.2729
baseline vs Saline or Insulin			-0.627865	12.0363	>0.9999	16.8526	16.2175	0.5462
baseline vs Saline or Insulin			-8.46414	5.37899	>0.9999	22.3401	4.7913	0.7188
baseline vs Saline or Insulin			1.49137	7.23029	0.9997	15.9667	4.74188	0.1131
baseline vs Saline or Insulin			3.60314	8.41076	0.957	14.5279	14.6939	0.214
baseline vs Saline or Insulin			-0.639379	5.63184	0.9789	17.9691	17.1177	0.9955
baseline vs Saline or Insulin			3.87877	6.51607	>0.9999	22.8354	22.6322	0.9926
baseline vs Saline or Insulin			-2.09671	6.08251	0.9984	21.6015	8.57184	0.9705
baseline vs Saline or Insulin			-4.8178	10.1149	>0.9999	21.0666	14.7666	0.3038
baseline vs Saline or Insulin			-4.28194	8.12508	>0.9999	19.4315	11.518	0.675
baseline vs Saline or Insulin			2.71968	7.46474	>0.9999	12.0987	6.96914	0.7986
baseline vs Saline or Insulin			-0.428386	7.265	0.9999	23.5804	15.1348	0.61
baseline vs Saline or Insulin			-4.30067	9.34052	>0.9999	15.7502	14.2284	0.536
baseline vs Saline or Insulin			1.59971	7.61189	>0.9999	23.9835	11.1882	0.985
baseline vs Saline or Insulin			1.78053	9.90921	>0.9999	17.6855	13.6445	0.405
baseline vs Saline or Insulin			-3.91356	10.426	>0.9999	22.5333	15.9201	0.8929
baseline vs Saline or Insulin			-3.65662	4.91244	>0.9999	29.1901	17.0375	0.6498
baseline vs Saline or Insulin			-4.94608	8.05552	>0.9999	17.7712	11.9921	0.5022
baseline vs Saline or Insulin			1.20684	6.43833	>0.9999	23.0742	5.27077	0.8356
baseline vs Saline or Insulin			-8.23193	10.152	>0.9999	21.929	11.9178	0.0035
baseline vs Saline or Insulin			-1.32131	7.05346	>0.9999	14.5039	5.78933	0.2076
baseline vs Saline or Insulin			2.56519	8.03453	>0.9999	25.2115	11.7235	0.264
baseline vs Saline or Insulin			1.31648	9.24224	>0.9999	16.2102	6.86008	0.4009
baseline vs Saline or Insulin			-1.90647	4.17746	>0.9999	16.823	10.5984	0.0457
baseline vs Saline or Insulin			3.71637	1.35061	>0.9999	24.7594	11.4338	0.6961
baseline vs Saline or Insulin			1.96275	8.17533	0.8394	28.9686	20.7357	0.1654
baseline vs Saline or Insulin			1.5107	4.42967	>0.9999	14.057	6.89169	0.5615
baseline vs Saline or Insulin			1.80496	6.04811	0.9997	24.9744	6.82541	0.0916
baseline vs Saline or Insulin			0.233656	10.6102	>0.9999	31.5987	21.2479	0.0054
baseline vs Saline or Insulin			-0.0591851	9.41061	>0.9999	23.8346	10.8139	0.7492
baseline vs Saline or Insulin			-2.04558	8.19203	>0.9999	26.4944	14.3196	0.1435
baseline vs Saline or Insulin			-8.42757	9.10809	>0.9999	22.016	13.0585	0.1464
baseline vs Saline or Insulin			0.12155	2.62688	>0.9999	22.1499	8.06109	0.2242
baseline vs Saline or Insulin			-8.04616	8.60302	>0.9999	26.6611	28.311	0.011
baseline vs Saline or Insulin			-8.59097	8.88936	0.9998	26.148	18.1609	0.9913
baseline vs Saline or Insulin			-3.44569	9.33426	0.9985	27.441	14.4238	0.6772
baseline vs Saline or Insulin			4.16407	4.62101	0.9914	31.4705	16.557	0.0808
Experimental question number	Finding/ conclusion	Experimental location/variable	Saline		Insulin		n	Exact P value	Figure/table in which data are presented	Units	Data comparisons	Statistical test	Any other experimental factors	Comments
Insulin and insulin-induced hypoglycemia had no effects on respiratory frequency (fR) in dogs			Mean Value	Standard Deviation	Mean value	Standard Deviation
0	Insulin and insulin-induced hypoglycemia had sustained effects on respiratory frequency (fR) in dogs	Respiratory frequency (fR) in dogs	0.741917	9.79763	-0.325538	5.31954	6	>0.9999	Figure 5b	NA	saline vs corresponding insulin values	2 way ANOVA (multiple comparisons test)	insulin	compared to corresponding values from saline treatment
0.5			2.17946	13.0317	-4.20641	7.76049		>0.9999
1			1.60853	9.91554	2.94838	6.81574		>0.9999
1.5			1.94801	10.5624	0.0892555	4.43369		>0.9999
2			2.77981	7.85551	8.64514	16.8214		>0.9999
2.5			-0.0135918	12.4391	10.8407	7.18146		0.9909
3			6.25414	5.84612	6.3411	9.22495		>0.9999
3.5			2.1732	7.00033	7.94062	6.60363		>0.9999
4			6.44296	9.70908	3.22949	5.07003		>0.9999
4.5			9.68448	9.06398	2.90938	12.8758		>0.9999
5			8.45918	9.00799	2.0799	10.7554		>0.9999
5.5			12.9694	23.3385	-1.47794	8.10003		0.7007
6			3.37835	9.5474	0.506558	2.79934		>0.9999
6.5			3.5696	12.5355	-1.26427	8.34019		>0.9999
7			5.49136	10.6318	4.67604	14.0673		>0.9999
7.5			7.88762	7.39847	-1.2887	17.3508		0.9997
8			5.47729	9.53341	-0.54632	10.1953		>0.9999
8.5			4.3148	11.4193	-2.32403	8.89996		>0.9999
9			1.71115	9.59906	0.0966773	5.02974		>0.9999
9.5			4.30635	10.9674	10.0905	12.5154		>0.9999
10			5.16471	8.87906	5.7784	4.77432		>0.9999
10.5			1.12839	8.46852	-0.421035	9.78043		>0.9999
11			2.16799	7.15699	5.1729	7.32963		>0.9999
11.5			-2.44989	5.34322	8.71562	11.1939		0.9853
12			0.427264	9.28744	0.282305	5.89969		>0.9999
12.5			3.80912	9.75882	-1.58663	8.86207		>0.9999
13			5.61919	7.31272	3.68203	3.98988		>0.9999
13.5			9.4387	5.20584	2.51762	8.44512		>0.9999
14			4.90131	10.2553	7.31709	11.3363		>0.9999
14.5			3.51032	5.87064	-5.1374	12.2705		>0.9999
15			3.04148	9.49948	5.50776	13.7953		>0.9999
15.5			7.58994	9.93889	10.8517	9.59666		>0.9999
16			9.11689	10.0471	1.77502	6.36188		>0.9999
16.5			2.58897	8.54784	5.04545	9.45641		>0.9999
17			3.12035	5.32264	7.17613	12.6241		>0.9999
17.5			7.14529	6.89959	7.71678	10.8871		>0.9999
18			4.98457	4.10459	11.4652	13.8076		>0.9999
18.5			1.99942	8.24002	9.88295	7.95617		>0.9999
19			3.13618	7.70865	4.91259	17.0378		>0.9999
19.5			1.42369	11.9237	3.53657	13.5751		>0.9999
20			10.6529	8.48518	6.14242	8.15718		>0.9999
25			5.30302	9.33755	5.94013	10.025		>0.9999
Experimental question number	Finding/ conclusion	Experimental location/variable	Saline			Insulin			n	Figure/table in which data are presented	Units	Data comparisons	Statistical test	Any other experimental factors	Comments
Insulin and insulin-induced hypoglycemia had no effects on respiratory frequency (fR) in dogs			Mean value	Standard Deviation	Exact P value	Mean value	Standard Deviation	Exact P value
0	Insulin and insulin-induced hypoglycemia had sustained effects on respiratory frequency (fR) in dogs	Respiratory frequency (fR) in dogs	0.741917	9.79763		-0.325538	5.31954
0.5			2.17946	13.0317	0.4844	-4.20641	7.76049	0.9908	6	Figure 5b	NA	pre-saline or pre-insulin baseline	2way ANOVA	Insulin	compared to pre-saline or pre-insulin baseline values
1			1.60853	9.91554	0.9996	2.94838	6.81574	0.7629
1.5			1.94801	10.5624	0.9998	0.0892555	4.43369	0.9084
2			2.77981	7.85551	0.9997	8.64514	16.8214	0.9999
2.5			-0.0135918	12.4391	0.8897	10.8407	7.18146	0.8283
3			6.25414	5.84612	0.9995	6.3411	9.22495	0.099
3.5			2.1732	7.00033	0.7799	7.94062	6.60363	0.6029
4			6.44296	9.70908	0.9997	3.22949	5.07003	0.6707
4.5			9.68448	9.06398	0.6865	2.90938	12.8758	0.9961
5			8.45918	9.00799	0.0962	2.0799	10.7554	0.9994
5.5			12.9694	23.3385	0.7719	-1.47794	8.10003	0.9995
6			3.37835	9.5474	0.9017	0.506558	2.79934	0.9998
6.5			3.5696	12.5355	0.9996	-1.26427	8.34019	0.9997
7			5.49136	10.6318	0.9935	4.67604	14.0673	0.9996
7.5			7.88762	7.39847	0.7386	-1.2887	17.3508	0.9965
8			5.47729	9.53341	0.5965	-0.54632	10.1953	0.9999
8.5			4.3148	11.4193	0.5071	-2.32403	8.89996	>0.9999
9			1.71115	9.59906	0.9975	0.0966773	5.02974	0.9994
9.5			4.30635	10.9674	0.9999	10.0905	12.5154	0.9998
10			5.16471	8.87906	0.9995	5.7784	4.77432	0.7052
10.5			1.12839	8.46852	0.9369	-0.421035	9.78043	0.5207
11			2.16799	7.15699	>0.9999	5.1729	7.32963	>0.9999
11.5			-2.44989	5.34322	0.9997	8.71562	11.1939	0.7453
12			0.427264	9.28744	0.9971	0.282305	5.89969	0.7702
12.5			3.80912	9.75882	>0.9999	-1.58663	8.86207	0.9999
13			5.61919	7.31272	0.9919	3.68203	3.98988	0.9996
13.5			9.4387	5.20584	0.9432	2.51762	8.44512	0.9675
14			4.90131	10.2553	0.2756	7.31709	11.3363	0.9992
14.5			3.51032	5.87064	0.9486	-5.1374	12.2705	0.4295
15			3.04148	9.49948	0.9995	5.50776	13.7953	0.9846
15.5			7.58994	9.93889	0.9996	10.8517	9.59666	0.9903
16			9.11689	10.0471	0.9059	1.77502	6.36188	0.4838
16.5			2.58897	8.54784	0.8095	5.04545	9.45641	0.9994
17			3.12035	5.32264	0.9997	7.17613	12.6241	0.8458
17.5			7.14529	6.89959	0.9968	7.71678	10.8871	0.8426
18			4.98457	4.10459	0.9079	11.4652	13.8076	0.4746
18.5			1.99942	8.24002	0.9508	9.88295	7.95617	0.8436
19			3.13618	7.70865	0.9998	4.91259	17.0378	0.3528
19.5			1.42369	11.9237	0.9996	3.53657	13.5751	0.9965
20			10.6529	8.48518	>0.9999	6.14242	8.15718	0.9993
25			5.30302	9.33755	0.011	5.94013	10.025	0.5409
Experimental question number	Finding/ conclusion	Experimental location/variable	Saline		Insulin		n	Exact P value	Figure/table in which data are presented	Units	Data comparisons	Statistical test	Any other experimental factors	Comments
Insulin and insulin-induced hypoglycemia had sustained effects on tidal volume (VT) in dogs			Mean Value	Standard Deviation	Mean value	Standard Deviation
saline vs. Insulin	Insulin and insulin-induced hypoglycemia had sustained effects on tidal volume (VT) in dogs	Tidal volume (VT) in dogs	-0.243874	5.6148	-0.15167	2.05396	6	>0.9999	Figure 5c	NA	saline vs corresponding insulin values	2 way ANOVA (multiple comparisons test)	insulin	compared to corresponding values from saline treatment
saline vs. Insulin			-1.71807	8.17063	2.96695	6.0834		>0.9999
saline vs. Insulin			-2.23175	7.26363	5.55672	5.09703		0.9993
saline vs. Insulin			0.480782	6.16836	19.9128	16.223		0.0096
saline vs. Insulin			3.37583	6.05372	14.3716	11.7178		0.8259
saline vs. Insulin			-0.365622	3.2367	13.4111	10.9468		0.3321
saline vs. Insulin			-0.273059	4.69686	17.6518	12.7742		0.0284
saline vs. Insulin			-5.43681	7.07409	20.7533	11.0652		<0.0001
saline vs. Insulin			-4.14725	7.77785	21.8448	10.2878		<0.0001
saline vs. Insulin			-1.55903	7.43298	18.8629	4.33847		0.0045
saline vs. Insulin			-1.71032	5.11931	12.8252	8.25037		0.2286
saline vs. Insulin			-4.72858	8.06381	20.8338	18.8817		<0.0001
saline vs. Insulin			-5.03829	8.26571	23.3007	12.7918		<0.0001
saline vs. Insulin			-0.414427	9.00535	14.6574	6.88644		0.1713
saline vs. Insulin			-0.485299	6.03018	19.5564	4.04333		0.006
saline vs. Insulin			-1.12319	6.91923	21.9986	11.3868		0.0005
saline vs. Insulin			-1.99986	3.47656	16.5873	6.14107		0.0178
saline vs. Insulin			-2.5263	6.49324	14.7408	6.46952		0.0444
saline vs. Insulin			-3.63748	4.26023	17.2933	6.6147		0.003
saline vs. Insulin			-2.21494	7.1885	19.7554	7.72463		0.0013
saline vs. Insulin			-3.18033	7.59471	18.4435	7.04225		0.0017
saline vs. Insulin			-3.99066	5.01669	21.6793	9.89664		<0.0001
saline vs. Insulin			-4.02415	5.19329	19.0043	6.97873		0.0005
saline vs. Insulin			-3.25057	5.4933	19.4641	9.80631		0.0007
saline vs. Insulin			-5.18981	6.6986	18.3723	7.14877		0.0003
saline vs. Insulin			-3.28551	6.16917	18.0837	7.44696		0.0021
saline vs. Insulin			-5.14769	6.92753	24.2758	12.8644		<0.0001
saline vs. Insulin			-3.33822	10.4709	17.7126	8.18465		0.0027
saline vs. Insulin			-6.12407	7.20151	20.1281	7.81301		<0.0001
saline vs. Insulin			-5.95127	8.87336	22.6628	10.4134		<0.0001
saline vs. Insulin			-6.70742	7.64839	20.996	16.03		<0.0001
saline vs. Insulin			-4.64454	6.05599	17.1109	12.9512		0.0015
saline vs. Insulin			-5.41344	3.86975	22.9239	12.8512		<0.0001
saline vs. Insulin			-3.8107	6.40185	25.8719	9.23549		<0.0001
saline vs. Insulin			-4.68651	3.4731	20.9576	15.9938		<0.0001
saline vs. Insulin			-2.67465	4.17981	21.0361	16.2157		0.0003
saline vs. Insulin			-2.19974	5.97914	21.7927	14.9156		0.0002
saline vs. Insulin			-2.05917	5.89819	21.4883	15.1947		0.0003
saline vs. Insulin			-2.4966	5.71129	21.8492	13.4516		0.0002
saline vs. Insulin			-3.37131	7.39438	23.1865	13.3062		<0.0001
saline vs. Insulin			-4.68927	4.89013	22.3832	13.8524		<0.0001
saline vs. Insulin			-5.04894	5.63648	22.5404	14.0725		<0.0001
Experimental question number	Finding/ conclusion	Experimental location/variable	Saline			Insulin			n	Figure/table in which data are presented	Units	Data comparisons	Statistical test	Any other experimental factors	Comments
Insulin and insulin-induced hypoglycemia had sustained effects on tidal volume (VT) in dogs			Mean value	Standard Deviation	Exact P value	Mean value	Standard Deviation	Exact P value
0	Insulin and insulin-induced hypoglycemia had sustained effects on tidal volume (VT) in dogs	Tidal Volume (VT) in dogs	-0.243874	5.6148		-0.15167	2.05396
0.5			-1.71807	8.17063	0.7404	2.96695	6.0834	0.9996	6	Figure 5c	NA	pre-saline or pre-insulin baseline	2way ANOVA	Insulin	compared to pre-saline or pre-insulin baseline values
1			-2.23175	7.26363	0.9766	5.55672	5.09703	0.9916
1.5			0.480782	6.16836	0.7857	19.9128	16.223	0.5476
2			3.37583	6.05372	0.9998	14.3716	11.7178	0.444
2.5			-0.365622	3.2367	0.9754	13.4111	10.9468	0.4404
3			-0.273059	4.69686	>0.9999	17.6518	12.7742	0.4058
3.5			-5.43681	7.07409	>0.9999	20.7533	11.0652	0.3128
4			-4.14725	7.77785	0.3555	21.8448	10.2878	0.1329
4.5			-1.55903	7.43298	0.5354	18.8629	4.33847	0.0949
5			-1.71032	5.11931	0.9993	12.8252	8.25037	0.0035
5.5			-4.72858	8.06381	0.9993	20.8338	18.8817	0.1114
6			-5.03829	8.26571	0.3274	23.3007	12.7918	0.4893
6.5			-0.414427	9.00535	0.3537	14.6574	6.88644	0.1542
7			-0.485299	6.03018	>0.9999	19.5564	4.04333	0.0512
7.5			-1.12319	6.91923	0.9999	21.9986	11.3868	0.0021
8			-1.99986	3.47656	0.9996	16.5873	6.14107	0.0709
8.5			-2.5263	6.49324	0.9645	14.7408	6.46952	0.0183
9			-3.63748	4.26023	0.9577	17.2933	6.6147	0.0378
9.5			-2.21494	7.1885	0.3806	19.7554	7.72463	0.0633
10			-3.18033	7.59471	0.992	18.4435	7.04225	0.0308
10.5			-3.99066	5.01669	0.9075	21.6793	9.89664	0.0214
11			-4.02415	5.19329	0.3776	19.0043	6.97873	0.0707
11.5			-3.25057	5.4933	0.2677	19.4641	9.80631	0.0295
12			-5.18981	6.6986	0.9914	18.3723	7.14877	0.0963
12.5			-3.28551	6.16917	0.7164	18.0837	7.44696	0.0221
13			-5.14769	6.92753	0.522	24.2758	12.8644	0.042
13.5			-3.33822	10.4709	0.14	17.7126	8.18465	0.1279
14			-6.12407	7.20151	0.991	20.1281	7.81301	0.0395
14.5			-5.95127	8.87336	0.0875	22.6628	10.4134	0.0205
15			-6.70742	7.64839	0.506	20.996	16.03	0.0844
15.5			-4.64454	6.05599	0.1826	17.1109	12.9512	0.3124
16			-5.41344	3.86975	0.7811	22.9239	12.8512	0.2316
16.5			-3.8107	6.40185	0.4177	25.8719	9.23549	0.129
17			-4.68651	3.4731	0.8797	20.9576	15.9938	0.0403
17.5			-2.67465	4.17981	0.3928	21.0361	16.2157	0.302
18			-2.19974	5.97914	0.9834	21.7927	14.9156	0.3102
18.5			-2.05917	5.89819	0.9994	21.4883	15.1947	0.2304
19			-2.4966	5.71129	0.9992	21.8492	13.4516	0.2503
19.5			-3.37131	7.39438	0.9833	23.1865	13.3062	0.1817
20			-4.68927	4.89013	0.9682	22.3832	13.8524	0.1438
25			-5.04894	5.63648	0.8041	22.5404	14.0725	0.1788
Experimental question number	Finding/ conclusion	Experimental location/variable	Saline		Insulin		n	Exact P value	Figure/table in which data are presented	Units	Data comparisons	Statistical test	Any other experimental factors	Comments
Insulin and insulin-induced hypoglycemia had sustained effects on heart rate in dogs			Mean Value	Standard Deviation	Mean value	Standard Deviation
baseline	Insulin and insulin-induced hypoglycemia had sustained effects on heart rate in dogs	Heart Rate in dogs	0.805188	2.61028	0.333	1.17271	6	>0.9999	Figure 6b	NA	saline vs corresponding insulin values	2 way ANOVA (multiple comparisons test)	insulin	compared to corresponding values from saline treatment
saline vs. Insulin			-0.690011	6.83302	-1.74627	6.27744		>0.9999
saline vs. Insulin			1.90913	2.50456	-5.70757	7.61633		0.8876
saline vs. Insulin			2.41959	2.46674	-7.48173	5.90256		0.3464
saline vs. Insulin			1.01663	1.34935	-15.7148	9.853		0.0005
saline vs. Insulin			1.22351	4.32237	-14.0782	6.13077		0.0026
saline vs. Insulin			-0.167888	4.41845	-21.1689	5.90925		<0.0001
saline vs. Insulin			-2.37087	4.79412	-20.7383	6.7506		<0.0001
saline vs. Insulin			2.75898	7.25564	-22.3483	7.82264		<0.0001
saline vs. Insulin			2.59146	2.94836	-23.4724	6.24175		<0.0001
saline vs. Insulin			-0.0868506	2.64054	-24.0361	4.96456		<0.0001
saline vs. Insulin			0.767946	4.45686	-24.0369	4.03721		<0.0001
saline vs. Insulin			-0.800116	2.35055	-19.0719	7.67218		<0.0001
saline vs. Insulin			0.209148	4.19511	-21.5421	4.05997		<0.0001
saline vs. Insulin			-0.831519	3.45197	-17.9254	10.2487		0.0003
saline vs. Insulin			0.236122	4.38316	-16.0576	7.18342		0.0008
saline vs. Insulin			0.007999	4.28905	-14.9412	6.09497		0.0038
saline vs. Insulin			-1.09488	4.23245	-14.4801	6.56576		0.019
saline vs. Insulin			1.39529	6.03622	-12.9935	8.57375		0.0068
saline vs. Insulin			0.767555	4.55089	-11.5781	4.88561		0.051
saline vs. Insulin			-0.145533	5.3757	-15.0799	7.10974		0.0038
saline vs. Insulin			-1.96107	4.99064	-10.0628	6.22732		0.7946
saline vs. Insulin			1.32469	4.14178	-8.14084	7.45343		0.4484
saline vs. Insulin			0.559216	4.13192	-11.3686	6.87721		0.074
saline vs. Insulin			-2.12485	3.55305	-7.20886	6.7231		>0.9999
saline vs. Insulin			-1.05457	4.36631	-9.43671	4.7336		0.729
saline vs. Insulin			0.254126	4.92657	-4.54074	6.52668		>0.9999
saline vs. Insulin			-2.99648	9.60203	-4.49671	5.46052		>0.9999
saline vs. Insulin			-0.0285388	7.32112	-3.7677	5.88862		>0.9999
saline vs. Insulin			0.317586	3.01307	-3.25398	5.47221		>0.9999
saline vs. Insulin			1.51096	3.2337	-1.3508	7.41156		>0.9999
saline vs. Insulin			-0.630814	2.95719	-3.57926	6.97486		>0.9999
saline vs. Insulin			0.946385	4.13943	-1.83731	8.20032		>0.9999
saline vs. Insulin			-3.11888	5.99094	-2.04589	8.06404		>0.9999
saline vs. Insulin			-1.19938	4.11652	-1.75583	8.04022		>0.9999
saline vs. Insulin			-0.418032	6.47365	-1.76385	8.74534		>0.9999
saline vs. Insulin			0.161366	5.89209	-0.265148	8.46201		>0.9999
saline vs. Insulin			0.519389	10.0677	-1.10919	7.12325		>0.9999
saline vs. Insulin			1.10967	8.43145	-2.37336	6.82838		>0.9999
saline vs. Insulin			1.22815	11.2827	1.72467	9.62014		>0.9999
saline vs. Insulin			1.75405	8.33436	1.76231	10.0607		>0.9999
saline vs. Insulin			0.838469	6.70919	0.646128	9.4944		>0.9999
Experimental question number	Finding/ conclusion	Experimental location/variable	Saline			Insulin			n	Figure/table in which data are presented	Units	Data comparisons	Statistical test	Any other experimental factors	Comments
Insulin and insulin-induced hypoglycemia had sustained effects on heart rate in dogs			Mean value	Standard Deviation	Exact P value	Mean value	Standard Deviation	Exact P value
baseline	Insulin and insulin-induced hypoglycemia had sustained effects on heart rate in dogs	Heart rate in dogs	0.805188	2.61028		0.333	1.17271
baseline vs Saline or Insulin			-0.690011	6.83302	0.9995	-1.74627	6.27744	>0.9999	6	Figure 6b	NA	pre-saline or pre-insulin baseline	2way ANOVA	Insulin	compared to pre-saline or pre-insulin baseline values
baseline vs Saline or Insulin			1.90913	2.50456	>0.9999	-5.70757	7.61633	>0.9999
baseline vs Saline or Insulin			2.41959	2.46674	>0.9999	-7.48173	5.90256	0.9997
baseline vs Saline or Insulin			1.01663	1.34935	>0.9999	-15.7148	9.853	0.85
baseline vs Saline or Insulin			1.22351	4.32237	>0.9999	-14.0782	6.13077	0.7198
baseline vs Saline or Insulin			-0.167888	4.41845	>0.9999	-21.1689	5.90925	0.2006
baseline vs Saline or Insulin			-2.37087	4.79412	>0.9999	-20.7383	6.7506	0.0715
baseline vs Saline or Insulin			2.75898	7.25564	0.9995	-22.3483	7.82264	0.0901
baseline vs Saline or Insulin			2.59146	2.94836	>0.9999	-23.4724	6.24175	0.1185
baseline vs Saline or Insulin			-0.0868506	2.64054	0.7976	-24.0361	4.96456	0.0442
baseline vs Saline or Insulin			0.767946	4.45686	>0.9999	-24.0369	4.03721	0.0213
baseline vs Saline or Insulin			-0.800116	2.35055	>0.9999	-19.0719	7.67218	0.015
baseline vs Saline or Insulin			0.209148	4.19511	0.9929	-21.5421	4.05997	0.1741
baseline vs Saline or Insulin			-0.831519	3.45197	>0.9999	-17.9254	10.2487	0.0203
baseline vs Saline or Insulin			0.236122	4.38316	0.5298	-16.0576	7.18342	0.521
baseline vs Saline or Insulin			0.007999	4.28905	>0.9999	-14.9412	6.09497	0.2663
baseline vs Saline or Insulin			-1.09488	4.23245	>0.9999	-14.4801	6.56576	0.2031
baseline vs Saline or Insulin			1.39529	6.03622	0.987	-12.9935	8.57375	0.2846
baseline vs Saline or Insulin			0.767555	4.55089	>0.9999	-11.5781	4.88561	0.6622
baseline vs Saline or Insulin			-0.145533	5.3757	>0.9999	-15.0799	7.10974	0.2166
baseline vs Saline or Insulin			-1.96107	4.99064	>0.9999	-10.0628	6.22732	0.4024
baseline vs Saline or Insulin			1.32469	4.14178	0.9842	-8.14084	7.45343	0.4882
baseline vs Saline or Insulin			0.559216	4.13192	>0.9999	-11.3686	6.87721	0.9063
baseline vs Saline or Insulin			-2.12485	3.55305	>0.9999	-7.20886	6.7231	0.6387
baseline vs Saline or Insulin			-1.05457	4.36631	0.9995	-9.43671	4.7336	0.8968
baseline vs Saline or Insulin			0.254126	4.92657	0.992	-4.54074	6.52668	0.4124
baseline vs Saline or Insulin			-2.99648	9.60203	>0.9999	-4.49671	5.46052	0.9992
baseline vs Saline or Insulin			-0.0285388	7.32112	>0.9999	-3.7677	5.88862	0.9896
baseline vs Saline or Insulin			0.317586	3.01307	>0.9999	-3.25398	5.47221	0.9997
baseline vs Saline or Insulin			1.51096	3.2337	0.9387	-1.3508	7.41156	0.9999
baseline vs Saline or Insulin			-0.630814	2.95719	>0.9999	-3.57926	6.97486	>0.9999
baseline vs Saline or Insulin			0.946385	4.13943	0.5785	-1.83731	8.20032	>0.9999
baseline vs Saline or Insulin			-3.11888	5.99094	>0.9999	-2.04589	8.06404	>0.9999
baseline vs Saline or Insulin			-1.19938	4.11652	0.9923	-1.75583	8.04022	>0.9999
baseline vs Saline or Insulin			-0.418032	6.47365	0.9385	-1.76385	8.74534	>0.9999
baseline vs Saline or Insulin			0.161366	5.89209	>0.9999	-0.265148	8.46201	>0.9999
baseline vs Saline or Insulin			0.519389	10.0677	>0.9999	-1.10919	7.12325	>0.9999
baseline vs Saline or Insulin			1.10967	8.43145	>0.9999	-2.37336	6.82838	>0.9999
baseline vs Saline or Insulin			1.22815	11.2827	>0.9999	1.72467	9.62014	>0.9999
baseline vs Saline or Insulin			1.75405	8.33436	>0.9999	1.76231	10.0607	>0.9999
baseline vs Saline or Insulin			0.838469	6.70919	>0.9999	0.646128	9.4944	>0.9999
Experimental question number	Finding/ conclusion	Experimental location/variable	Saline		Insulin		n	Exact P value	Figure/table in which data are presented	Units	Data comparisons	Statistical test	Any other experimental factors	Comments
Insulin and insulin-induced hypoglycemia had sustained effects on Mean arterial blood pressure (MAP) in dogs			Mean Value	Standard Deviation	Mean value	Standard Deviation
baseline	Insulin and insulin-induced hypoglycemia had sustained effects on mean arterial blood pressure (MAP) in dogs	Mean arterial blood pressure (MAP) in dogs	-0.017185	0.871232	0.0382846	0.947466	6	>0.9999	Figure 6c	NA	saline vs corresponding insulin values	2 way ANOVA (multiple comparisons test)	insulin	compared to corresponding values from saline treatment
saline vs. Insulin			-1.77943	2.91731	0.255513	2.6123		>0.9999
saline vs. Insulin			-1.67226	1.64909	1.99191	4.53799		0.9966
saline vs. Insulin			-0.210855	0.847509	4.51997	5.93264		0.8513
saline vs. Insulin			-1.04961	0.213382	7.05684	5.7136		0.0186
saline vs. Insulin			-0.367687	2.23247	9.69749	5.39151		0.0005
saline vs. Insulin			-1.14436	1.28362	11.2815	5.97137		<0.0001
saline vs. Insulin			-1.92297	1.66128	13.2285	6.26596		<0.0001
saline vs. Insulin			-2.25507	2.25446	13.5962	6.38241		<0.0001
saline vs. Insulin			-0.247347	1.81066	13.4468	6.2864		<0.0001
saline vs. Insulin			-1.09405	1.48348	12.7942	6.34493		<0.0001
saline vs. Insulin			-0.505142	2.14826	12.503	6.71694		<0.0001
saline vs. Insulin			-0.880851	0.843296	12.9363	5.75938		<0.0001
saline vs. Insulin			-0.80349	2.08804	11.2981	5.68528		<0.0001
saline vs. Insulin			-0.875218	1.90014	11.1351	5.30849		<0.0001
saline vs. Insulin			-1.33525	2.10311	10.0407	5.00186		<0.0001
saline vs. Insulin			-0.950725	1.59106	9.22614	4.41584		0.0004
saline vs. Insulin			-1.43319	2.10059	7.89905	6.01376		0.0022
saline vs. Insulin			-1.66585	2.11018	7.66164	5.36145		0.0022
saline vs. Insulin			-1.11574	2.17182	7.83296	5.90875		0.0044
saline vs. Insulin			-1.29136	2.16649	7.32445	5.1243		0.0079
saline vs. Insulin			-1.58088	2.57676	6.26861	4.76593		0.0281
saline vs. Insulin			-1.8459	2.52253	6.59385	4.71638		0.0107
saline vs. Insulin			-1.79035	2.14328	5.95653	4.42175		0.0331
saline vs. Insulin			-1.16162	2.03908	5.37532	4.34028		0.1839
saline vs. Insulin			-2.54543	2.76452	4.4334	4.28263		0.1027
saline vs. Insulin			-1.58235	2.73542	4.14413	3.74795		0.4467
saline vs. Insulin			-2.22454	2.40884	3.32911	4.75743		0.5197
saline vs. Insulin			-1.23615	3.71172	3.23091	4.34373		0.9206
saline vs. Insulin			-2.59723	2.6174	2.37586	4.78912		0.7664
saline vs. Insulin			-1.64579	2.85663	2.47972	4.64189		0.9729
saline vs. Insulin			-1.66016	2.13137	2.89777	4.58849		0.8996
saline vs. Insulin			-1.50748	2.33326	2.46102	4.2549		0.9853
saline vs. Insulin			-2.22222	2.49748	-0.406148	5.21453		>0.9999
saline vs. Insulin			-2.34061	2.40286	0.864934	4.46414		0.9998
saline vs. Insulin			-2.04146	3.21089	0.652712	3.90608		>0.9999
saline vs. Insulin			-2.73787	2.61557	1.64866	4.47554		0.9365
saline vs. Insulin			-2.73787	2.61557	1.64866	4.47554		0.9365
saline vs. Insulin			-2.42369	2.44512	0.89484	4.24367		0.9996
saline vs. Insulin			-2.93671	3.07001	0.0713988	3.46012		>0.9999
saline vs. Insulin			-3.37852	4.47705	0.643672	3.8611		0.9817
saline vs. Insulin			-3.48101	3.03788	1.00928	3.87549		0.9155
Experimental question number	Finding/ conclusion	Experimental location/variable	Saline			Insulin			n	Figure/table in which data are presented	Units	Data comparisons	Statistical test	Any other experimental factors	Comments
Insulin and insulin-induced hypoglycemia had sustained effects on Mean arterial blood pressure (MAP) in dogs			Mean value	Standard Deviation	Exact P value	Mean value	Standard Deviation	Exact P value
baseline	Insulin and insulin-induced hypoglycemia had sustained effects on mean arterial blood pressure (MAP) in dogs	Mean arterial blood pressure (MAP) in dogs	-0.017185	0.871232		0.0382846	0.947466
baseline vs Saline or Insulin			-1.77943	2.91731	>0.9999	0.255513	2.6123	>0.9999	6	Figure 6c	NA	pre-saline or pre-insulin baseline	2way ANOVA	Insulin	compared to pre-saline or pre-insulin baseline values
baseline vs Saline or Insulin			-1.67226	1.64909	>0.9999	1.99191	4.53799	>0.9999
baseline vs Saline or Insulin			-0.210855	0.847509	0.792	4.51997	5.93264	>0.9999
baseline vs Saline or Insulin			-1.04961	0.213382	>0.9999	7.05684	5.7136	0.9993
baseline vs Saline or Insulin			-0.367687	2.23247	0.9299	9.69749	5.39151	0.869
baseline vs Saline or Insulin			-1.14436	1.28362	>0.9999	11.2815	5.97137	0.4528
baseline vs Saline or Insulin			-1.92297	1.66128	0.995	13.2285	6.26596	0.452
baseline vs Saline or Insulin			-2.25507	2.25446	0.9833	13.5962	6.38241	0.3518
baseline vs Saline or Insulin			-0.247347	1.81066	0.9415	13.4468	6.2864	0.3509
baseline vs Saline or Insulin			-1.09405	1.48348	>0.9999	12.7942	6.34493	0.3697
baseline vs Saline or Insulin			-0.505142	2.14826	>0.9999	12.503	6.71694	0.4416
baseline vs Saline or Insulin			-0.880851	0.843296	>0.9999	12.9363	5.75938	0.5259
baseline vs Saline or Insulin			-0.80349	2.08804	0.9815	11.2981	5.68528	0.3168
baseline vs Saline or Insulin			-0.875218	1.90014	>0.9999	11.1351	5.30849	0.403
baseline vs Saline or Insulin			-1.33525	2.10311	>0.9999	10.0407	5.00186	0.3574
baseline vs Saline or Insulin			-0.950725	1.59106	0.9991	9.22614	4.41584	0.3852
baseline vs Saline or Insulin			-1.43319	2.10059	0.9994	7.89905	6.01376	0.3181
baseline vs Saline or Insulin			-1.66585	2.11018	0.9986	7.66164	5.36145	0.8448
baseline vs Saline or Insulin			-1.11574	2.17182	0.9947	7.83296	5.90875	0.7631
baseline vs Saline or Insulin			-1.29136	2.16649	>0.9999	7.32445	5.1243	0.813
baseline vs Saline or Insulin			-1.58088	2.57676	0.9975	6.26861	4.76593	0.7408
baseline vs Saline or Insulin			-1.8459	2.52253	0.9998	6.59385	4.71638	0.8328
baseline vs Saline or Insulin			-1.79035	2.14328	0.9997	5.95653	4.42175	0.7756
baseline vs Saline or Insulin			-1.16162	2.03908	0.9885	5.37532	4.34028	0.8432
baseline vs Saline or Insulin			-2.54543	2.76452	>0.9999	4.4334	4.28263	0.9034
baseline vs Saline or Insulin			-1.58235	2.73542	0.9934	4.14413	3.74795	0.9741
baseline vs Saline or Insulin			-2.22454	2.40884	>0.9999	3.32911	4.75743	0.9402
baseline vs Saline or Insulin			-1.23615	3.71172	0.9694	3.23091	4.34373	0.9999
baseline vs Saline or Insulin			-2.59723	2.6174	>0.9999	2.37586	4.78912	0.9997
baseline vs Saline or Insulin			-1.64579	2.85663	0.9693	2.47972	4.64189	>0.9999
baseline vs Saline or Insulin			-1.66016	2.13137	>0.9999	2.89777	4.58849	>0.9999
baseline vs Saline or Insulin			-1.50748	2.33326	0.9901	2.46102	4.2549	>0.9999
baseline vs Saline or Insulin			-2.22222	2.49748	>0.9999	-0.406148	5.21453	>0.9999
baseline vs Saline or Insulin			-2.34061	2.40286	0.9938	0.864934	4.46414	>0.9999
baseline vs Saline or Insulin			-2.04146	3.21089	0.9455	0.652712	3.90608	>0.9999
baseline vs Saline or Insulin			-2.73787	2.61557	>0.9999	1.64866	4.47554	>0.9999
baseline vs Saline or Insulin			-2.73787	2.61557	0.9853	1.64866	4.47554	>0.9999
baseline vs Saline or Insulin			-2.42369	2.44512	0.9853	0.89484	4.24367	>0.9999
baseline vs Saline or Insulin			-2.93671	3.07001	0.9959	0.0713988	3.46012	>0.9999
baseline vs Saline or Insulin			-3.37852	4.47705	0.9923	0.643672	3.8611	>0.9999
baseline vs Saline or Insulin			-3.48101	3.03788	0.9997	1.00928	3.87549	>0.9999
Experimental question number	Finding/ conclusion	Experimental location/variable	Saline		Insulin		n	Exact P value	Figure/table in which data are presented	Units	Data comparisons	Statistical test	Any other experimental factors	Comments
Insulin and insulin-induced hypoglycemia had sustained effects on Diastolic blood pressure (DBP) in dogs			Mean Value	Standard Deviation	Mean value	Standard Deviation
saline vs. Insulin	Insulin and insulin-induced hypoglycemia had sustained effects on Diastolic blood pressure (DBP) in dogs	Diastolic blood pressure (DBP) in dogs	0.138677	0.975373	-0.101813	0.792719	6	>0.9999	Figure 6d	NA	saline vs corresponding insulin values	2 way ANOVA (multiple comparisons test)	insulin	compared to corresponding values from saline treatment
saline vs. Insulin			-1.84508	3.49199	-0.902532	1.72675		>0.9999
saline vs. Insulin			-1.63287	1.55124	-0.283889	2.96907		>0.9999
saline vs. Insulin			0.0373066	0.503658	0.864311	2.89927		>0.9999
saline vs. Insulin			-0.952839	0.650852	2.16938	2.44162		0.9995
saline vs. Insulin			-0.155014	2.62952	4.46571	2.67416		0.768
saline vs. Insulin			-1.00999	1.68237	5.27251	4.42083		0.1388
saline vs. Insulin			-1.92083	2.42795	6.40308	4.80132		0.0044
saline vs. Insulin			-1.96852	2.88625	6.47856	5.28389		0.0035
saline vs. Insulin			0.221326	2.07831	6.39679	6.25754		0.1612
saline vs. Insulin			-0.864913	2.02285	5.85872	6.22708		0.0719
saline vs. Insulin			-0.393213	2.73469	5.4987	6.49759		0.2347
saline vs. Insulin			-0.806735	1.10257	6.09682	5.53811		0.0541
saline vs. Insulin			-0.513535	2.79424	4.33259	5.32178		0.6688
saline vs. Insulin			-0.778284	2.07368	4.74732	5.80598		0.3624
saline vs. Insulin			-1.04426	2.46806	4.02089	5.07669		0.5661
saline vs. Insulin			-0.979492	1.90068	3.57148	3.90123		0.7961
saline vs. Insulin			-1.36114	2.29449	2.64126	5.46734		0.9504
saline vs. Insulin			-1.70426	2.6995	2.76796	4.7714		0.8258
saline vs. Insulin			-0.942643	2.36675	3.41496	5.18995		0.8648
saline vs. Insulin			-1.11131	2.41319	3.19062	4.684		0.8819
saline vs. Insulin			-1.38171	2.60877	2.4338	4.36238		0.975
saline vs. Insulin			-1.55168	2.60719	3.14178	4.30928		0.7372
saline vs. Insulin			-2.02697	2.74233	2.75958	4.54643		0.696
saline vs. Insulin			-0.720126	2.04984	2.24488	4.27618		0.9998
saline vs. Insulin			-2.76774	3.55148	1.62791	3.8297		0.8525
saline vs. Insulin			-1.28958	2.99969	1.68	3.48831		0.9998
saline vs. Insulin			-2.20018	2.5187	1.09058	4.49988		0.9983
saline vs. Insulin			-0.921669	3.88454	0.898341	3.75161		>0.9999
saline vs. Insulin			-2.74443	3.21004	0.561264	4.53081		0.9981
saline vs. Insulin			-1.16441	2.86988	0.654952	4.00271		>0.9999
saline vs. Insulin			-1.45161	2.09987	0.956178	4.0153		>0.9999
saline vs. Insulin			-1.26396	2.72723	0.683586	3.46371		>0.9999
saline vs. Insulin			-1.95894	2.70271	-1.93246	4.07613		>0.9999
saline vs. Insulin			-2.08841	2.50199	-0.405257	3.66924		>0.9999
saline vs. Insulin			-1.68358	3.66826	-0.364362	3.39873		>0.9999
saline vs. Insulin			-2.50958	2.9348	0.657068	4.15457		0.9993
saline vs. Insulin			-2.33657	2.99231	-0.30797	3.93134		>0.9999
saline vs. Insulin			-2.82205	3.5759	-1.00457	3.17179		>0.9999
saline vs. Insulin			-3.20807	4.93374	-0.302828	3.58899		>0.9999
saline vs. Insulin			-3.42482	3.42691	-0.0770332	3.77696		0.9976
saline vs. Insulin			-2.97883	2.89112	-0.114889	3.33448		>0.9999
Experimental question number	Finding/ conclusion	Experimental location/variable	Saline			Insulin			n	Figure/table in which data are presented	Units	Data comparisons	Statistical test	Any other experimental factors	Comments
Insulin and insulin-induced hypoglycemia had sustained effects on Diastolic blood pressure (DBP) in dogs			Mean value	Standard Deviation	Exact P value	Mean value	Standard Deviation	Exact P value
baseline	Insulin and insulin-induced hypoglycemia had sustained effects on Diastolic blood pressure (DBP) in dogs	Diastolic blood pressure (DBP) in dogs	0.138677	0.975373		-0.101813	0.792719
baseline vs Saline or Insulin			-1.84508	3.49199	0.9969	-0.902532	1.72675	0.9384	6	Figure 6d	NA	pre-saline or pre-insulin baseline	2way ANOVA	Insulin	compared to pre-saline or pre-insulin baseline values
baseline vs Saline or Insulin			-1.63287	1.55124	0.8523	-0.283889	2.96907	0.9214
baseline vs Saline or Insulin			0.0373066	0.503658	0.2086	0.864311	2.89927	0.9999
baseline vs Saline or Insulin			-0.952839	0.650852	0.9998	2.16938	2.44162	0.994
baseline vs Saline or Insulin			-0.155014	2.62952	0.4662	4.46571	2.67416	0.5974
baseline vs Saline or Insulin			-1.00999	1.68237	0.9996	5.27251	4.42083	0.1529
baseline vs Saline or Insulin			-1.92083	2.42795	0.8166	6.40308	4.80132	0.3893
baseline vs Saline or Insulin			-1.96852	2.88625	0.6468	6.47856	5.28389	0.3296
baseline vs Saline or Insulin			0.221326	2.07831	0.6284	6.39679	6.25754	0.3921
baseline vs Saline or Insulin			-0.864913	2.02285	0.9999	5.85872	6.22708	0.5284
baseline vs Saline or Insulin			-0.393213	2.73469	0.9498	5.4987	6.49759	0.6131
baseline vs Saline or Insulin			-0.806735	1.10257	0.9979	6.09682	5.53811	0.7065
baseline vs Saline or Insulin			-0.513535	2.79424	0.5432	4.33259	5.32178	0.4707
baseline vs Saline or Insulin			-0.778284	2.07368	0.9994	4.74732	5.80598	0.7082
baseline vs Saline or Insulin			-1.04426	2.46806	0.9172	4.02089	5.07669	0.6997
baseline vs Saline or Insulin			-0.979492	1.90068	0.8414	3.57148	3.90123	0.7221
baseline vs Saline or Insulin			-1.36114	2.29449	0.6043	2.64126	5.46734	0.6035
baseline vs Saline or Insulin			-1.70426	2.6995	0.624	2.76796	4.7714	0.9633
baseline vs Saline or Insulin			-0.942643	2.36675	0.6268	3.41496	5.18995	0.9068
baseline vs Saline or Insulin			-1.11131	2.41319	0.8794	3.19062	4.684	0.8129
baseline vs Saline or Insulin			-1.38171	2.60877	0.6865	2.4338	4.36238	0.8039
baseline vs Saline or Insulin			-1.55168	2.60719	0.7349	3.14178	4.30928	0.9173
baseline vs Saline or Insulin			-2.02697	2.74233	0.8088	2.75958	4.54643	0.7617
baseline vs Saline or Insulin			-0.720126	2.04984	0.5063	2.24488	4.27618	0.8873
baseline vs Saline or Insulin			-2.76774	3.55148	0.9605	1.62791	3.8297	0.9425
baseline vs Saline or Insulin			-1.28958	2.99969	0.6671	1.68	3.48831	0.9825
baseline vs Saline or Insulin			-2.20018	2.5187	0.9453	1.09058	4.49988	0.9515
baseline vs Saline or Insulin			-0.921669	3.88454	0.3439	0.898341	3.75161	0.9977
baseline vs Saline or Insulin			-2.74443	3.21004	0.997	0.561264	4.53081	0.9978
baseline vs Saline or Insulin			-1.16441	2.86988	0.4878	0.654952	4.00271	0.9997
baseline vs Saline or Insulin			-1.45161	2.09987	0.9085	0.956178	4.0153	0.9996
baseline vs Saline or Insulin			-1.26396	2.72723	0.4907	0.683586	3.46371	0.9978
baseline vs Saline or Insulin			-1.95894	2.70271	0.9263	-1.93246	4.07613	0.9995
baseline vs Saline or Insulin			-2.08841	2.50199	0.6538	-0.405257	3.66924	0.9469
baseline vs Saline or Insulin			-1.68358	3.66826	0.408	-0.364362	3.39873	0.9998
baseline vs Saline or Insulin			-2.50958	2.9348	0.95	0.657068	4.15457	0.9998
baseline vs Saline or Insulin			-2.33657	2.99231	0.6194	-0.30797	3.93134	0.9996
baseline vs Saline or Insulin			-2.82205	3.5759	0.6947	-1.00457	3.17179	0.9999
baseline vs Saline or Insulin			-3.20807	4.93374	0.624	-0.302828	3.58899	0.9972
baseline vs Saline or Insulin			-3.42482	3.42691	0.7879	-0.0770332	3.77696	0.9999
baseline vs Saline or Insulin			-2.97883	2.89112	0.491	-0.114889	3.33448	>0.9999
Experimental question number	Finding/ conclusion	Experimental location/variable	Saline		Insulin		n	Exact P value	Figure/table in which data are presented	Units	Data comparisons	Statistical test	Any other experimental factors	Comments
Insulin and insulin-induced hypoglycemia had sustained effects on Systolic blood pressure (SBP) in dogs			Mean Value	Standard Deviation	Mean value	Standard Deviation
saline vs. Insulin	Insulin and insulin-induced hypoglycemia had sustained effects on Systolic blood pressure (SBP) in dogs	Systolic blood pressure (SBP) in dogs	-0.222047	0.874217	0.0169934	1.47965	6	>0.9999	Figure 6e	NA	saline vs corresponding insulin values	2 way ANOVA (multiple comparisons test)	insulin	compared to corresponding values from saline treatment
saline vs. Insulin			-1.65514	2.30667	1.51372	4.4248		>0.9999
saline vs. Insulin			-1.69567	1.94814	4.69612	7.71049		0.8841
saline vs. Insulin			-0.51789	1.39888	9.06314	9.97612		0.1132
saline vs. Insulin			-1.13412	1.04451	13.2303	10.3618		0.0003
saline vs. Insulin			-0.611136	1.86658	16.359	9.97438		<0.0001
saline vs. Insulin			-1.2739	1.39983	19.0245	9.78953		<0.0001
saline vs. Insulin			-1.89569	0.786236	22.0644	10.3301		<0.0001
saline vs. Insulin			-2.59501	1.57395	22.8551	10.253		<0.0001
saline vs. Insulin			-0.848904	1.66365	22.6785	9.1917		<0.0001
saline vs. Insulin			-1.36355	1.14531	21.8688	8.93912		<0.0001
saline vs. Insulin			-0.624074	1.45829	21.6518	9.24413		<0.0001
saline vs. Insulin			-0.954841	0.88961	21.8713	8.37449		<0.0001
saline vs. Insulin			-1.15708	1.31275	20.3901	8.2173		<0.0001
saline vs. Insulin			-0.988066	1.76786	19.4443	7.39164		<0.0001
saline vs. Insulin			-1.71056	1.77944	17.8539	7.32386		<0.0001
saline vs. Insulin			-0.889138	1.20238	16.545	7.27553		<0.0001
saline vs. Insulin			-1.50659	1.95144	14.6636	8.43955		<0.0001
saline vs. Insulin			-1.58582	1.50581	13.8922	8.34136		<0.0001
saline vs. Insulin			-1.33486	1.92869	13.4489	8.48394		0.0002
saline vs. Insulin			-1.52071	1.8509	12.5492	7.66752		0.0005
saline vs. Insulin			-1.81857	2.66284	11.1152	6.99976		0.0023
saline vs. Insulin			-2.21365	2.59995	10.9228	7.17409		0.0017
saline vs. Insulin			-1.44964	1.42001	9.95869	6.00647		0.0154
saline vs. Insulin			-1.79436	2.26669	9.27717	6.17006		0.0229
saline vs. Insulin			-2.24933	2.35264	7.89829	6.36663		0.0636
saline vs. Insulin			-1.95356	2.53207	7.14342	5.73107		0.1785
saline vs. Insulin			-2.24901	2.29253	6.03716	6.3733		0.3492
saline vs. Insulin			-1.63097	3.56542	6.07524	6.24515		0.5162
saline vs. Insulin			-2.36868	1.92126	4.9827	6.56429		0.6274
saline vs. Insulin			-2.27981	2.99824	4.65676	6.38523		0.7524
saline vs. Insulin			-1.92165	2.3021	5.07595	6.17151		0.7349
saline vs. Insulin			-1.79877	1.97962	4.58492	6.06081		0.8856
saline vs. Insulin			-2.56573	2.51017	4.15945	6.17072		0.8092
saline vs. Insulin			-2.65928	2.4333	2.25927	6.12753		0.9981
saline vs. Insulin			-2.49167	2.85222	1.69842	5.41705		>0.9999
saline vs. Insulin			-3.02479	2.49019	2.66669	5.67952		0.9738
saline vs. Insulin			-2.50569	1.84788	2.20501	5.38912		0.9992
saline vs. Insulin			-3.06404	2.46675	1.22966	4.44503		>0.9999
saline vs. Insulin			-3.58364	3.96806	1.64366	4.6828		0.9937
saline vs. Insulin			-3.52545	2.60976	2.20075	4.51022		0.9714
saline vs. Insulin			-4.25347	2.87428	2.23096	4.53312		0.8649
Experimental question number	Finding/ conclusion	Experimental location/variable	Saline			Insulin			n	Figure/table in which data are presented	Units	Data comparisons	Statistical test	Any other experimental factors	Comments
Insulin and insulin-induced hypoglycemia had sustained effects on Systolic blood pressure (SBP) in dogs			Mean value	Standard Deviation	Exact P value	Mean value	Standard Deviation	Exact P value
Baseline	Insulin and insulin-induced hypoglycemia had sustained effects on Systolic blood pressure (SBP) in dogs	Systolic blood pressure (SBP) in dogs	-0.222047	0.874217		0.0169934	1.47965
Baseline vs Saline or Insulin			-1.65514	2.30667	0.9999	1.51372	4.4248	0.9932	6	Figure 6e	NA	pre-saline or pre-insulin baseline	2way ANOVA	Insulin	compared to pre-saline or pre-insulin baseline values
Baseline vs Saline or Insulin			-1.69567	1.94814	0.7335	4.69612	7.71049	0.9921
Baseline vs Saline or Insulin			-0.51789	1.39888	0.4236	9.06314	9.97612	0.8554
Baseline vs Saline or Insulin			-1.13412	1.04451	0.9974	13.2303	10.3618	0.5439
Baseline vs Saline or Insulin			-0.611136	1.86658	0.6152	16.359	9.97438	0.2693
Baseline vs Saline or Insulin			-1.2739	1.39983	0.9973	19.0245	9.78953	0.1323
Baseline vs Saline or Insulin			-1.89569	0.786236	0.4187	22.0644	10.3301	0.0819
Baseline vs Saline or Insulin			-2.59501	1.57395	0.3077	22.8551	10.253	0.0615
Baseline vs Saline or Insulin			-0.848904	1.66365	0.1344	22.6785	9.1917	0.0533
Baseline vs Saline or Insulin			-1.36355	1.14531	0.9762	21.8688	8.93912	0.0399
Baseline vs Saline or Insulin			-0.624074	1.45829	0.5398	21.6518	9.24413	0.0419
Baseline vs Saline or Insulin			-0.954841	0.88961	0.992	21.8713	8.37449	0.0474
Baseline vs Saline or Insulin			-1.15708	1.31275	0.5466	20.3901	8.2173	0.0308
Baseline vs Saline or Insulin			-0.988066	1.76786	0.8765	19.4443	7.39164	0.0338
Baseline vs Saline or Insulin			-1.71056	1.77944	0.9825	17.8539	7.32386	0.0262
Baseline vs Saline or Insulin			-0.889138	1.20238	0.5183	16.545	7.27553	0.0327
Baseline vs Saline or Insulin			-1.50659	1.95144	0.8921	14.6636	8.43955	0.0385
Baseline vs Saline or Insulin			-1.58582	1.50581	0.7582	13.8922	8.34136	0.1069
Baseline vs Saline or Insulin			-1.33486	1.92869	0.6954	13.4489	8.48394	0.1236
Baseline vs Saline or Insulin			-1.52071	1.8509	0.9107	12.5492	7.66752	0.1363
Baseline vs Saline or Insulin			-1.81857	2.66284	0.5635	11.1152	6.99976	0.1195
Baseline vs Saline or Insulin			-2.21365	2.59995	0.8212	10.9228	7.17409	0.1265
Baseline vs Saline or Insulin			-1.44964	1.42001	0.719	9.95869	6.00647	0.1466
Baseline vs Saline or Insulin			-1.79436	2.26669	0.7369	9.27717	6.17006	0.1143
Baseline vs Saline or Insulin			-2.24933	2.35264	0.7945	7.89829	6.36663	0.157
Baseline vs Saline or Insulin			-1.95356	2.53207	0.6115	7.14342	5.73107	0.254
Baseline vs Saline or Insulin			-2.24901	2.29253	0.8417	6.03716	6.3733	0.2388
Baseline vs Saline or Insulin			-1.63097	3.56542	0.5929	6.07524	6.24515	0.4623
Baseline vs Saline or Insulin			-2.36868	1.92126	0.9885	4.9827	6.56429	0.4653
Baseline vs Saline or Insulin			-2.27981	2.99824	0.452	4.65676	6.38523	0.6914
Baseline vs Saline or Insulin			-1.92165	2.3021	0.7584	5.07595	6.17151	0.7414
Baseline vs Saline or Insulin			-1.79877	1.97962	0.6654	4.58492	6.06081	0.6469
Baseline vs Saline or Insulin			-2.56573	2.51017	0.7705	4.15945	6.17072	0.7065
Baseline vs Saline or Insulin			-2.65928	2.4333	0.5631	2.25927	6.12753	0.8084
Baseline vs Saline or Insulin			-2.49167	2.85222	0.4298	1.69842	5.41705	0.9913
Baseline vs Saline or Insulin			-3.02479	2.49019	0.7194	2.66669	5.67952	0.994
Baseline vs Saline or Insulin			-2.50569	1.84788	0.4535	2.20501	5.38912	0.9433
Baseline vs Saline or Insulin			-3.06404	2.46675	0.4949	1.22966	4.44503	0.9787
Baseline vs Saline or Insulin			-3.58364	3.96806	0.483	1.64366	4.6828	0.9972
Baseline vs Saline or Insulin			-3.52545	2.60976	0.6958	2.20075	4.51022	0.9921
Baseline vs Saline or Insulin			-4.25347	2.87428	0.4213	2.23096	4.53312	0.9209
Experimental question number	Finding/ conclusion	Experimental location/variable	Euglycemia		Hypoglycemia		n	Exact P value	Figure/table in which data are presented	Units	Data comparisons	Statistical test	Any other experimental factors	Comments
Acute insulin-induced hypoglycemia increased baseline ventilation but not chnaged baseline heart rate and blood pressure in dogs			Mean Value	Standard Deviation	Mean value	Standard Deviation
Euglycemia vs Hypoglycemia	Acute insulin-induced hypoglycemia increased baseline ventilation but not chnaged baseline heart rate and blood pressure in dogs	Acute hypoglycemia on Minute ventilation (VE)	4.17429	4.52321	28.0198	17.6908	6	0.0202	Figure 7a	% change	Euglycemia vs Hypoglycemia	Unpaired t test	Welch's correction	Compared to pre-insulin values
Euglycemia vs Hypoglycemia	Acute insulin-induced hypoglycemia increased baseline ventilation but not chnaged baseline heart rate and blood pressure in dogs	Acute hypoglycemia on baseline tidal volume (VT)	0.406598	4.28847	21.7404	22.0322	6	0.0637	Figure 7b	% change	Euglycemia vs Hypoglycemia	Unpaired t test	Welch's correction	Compared to pre-insulin values
Euglycemia vs Hypoglycemia	Acute insulin-induced hypoglycemia increased baseline ventilation but not chnaged baseline heart rate and blood pressure in dogs	Acute hypoglycemia on baseline Respiratory frequency (fR)	-5.4861	14.1132	-2.06089	22.6338	6	0.7596	Figure 7c	% change	Euglycemia vs Hypoglycemia	Unpaired t test	Welch's correction	Compared to pre-insulin values
Euglycemia vs Hypoglycemia	Acute insulin-induced hypoglycemia increased baseline ventilation but not chnaged baseline heart rate and blood pressure in dogs	Acute hypoglycemia on baseline Heart Rate	-2.98102	5.11656	9.64514	21.9525	6	0.223	Figure 7d	% change	Euglycemia vs Hypoglycemia	Unpaired t test	Welch's correction	Compared to pre-insulin values
Euglycemia vs Hypoglycemia	Acute insulin-induced hypoglycemia increased baseline ventilation but not chnaged baseline heart rate and blood pressure in dogs	Acute hypoglycemia on baseline Mean arterial blood pressure (MAP)	-1.375	2.70927	-4.70002	7.90693	6	0.3665	Figure 7e	% change	Euglycemia vs Hypoglycemia	Unpaired t test	Welch's correction	Compared to pre-insulin values
Euglycemia vs Hypoglycemia	Acute insulin-induced hypoglycemia increased baseline ventilation but not chnaged baseline heart rate and blood pressure in dogs	Acute hypoglycemia on baseline Diastolic blood pressure (DBP)	-2.12483	2.91854	-7.40349	8.38375	6	0.194	Figure 7f	% change	Euglycemia vs Hypoglycemia	Unpaired t test	Welch's correction	Compared to pre-insulin values
Euglycemia vs Hypoglycemia	Acute insulin-induced hypoglycemia increased baseline ventilation but not chnaged baseline heart rate and blood pressure in dogs	Acute hypoglycemia on baseline Systolic blood pressure (SBP)	-0.218465	2.40671	-0.928131	8.14248	6	0.7608	Figure 7g	% change	Euglycemia vs Hypoglycemia	Unpaired t test	Welch's correction	Compared to pre-insulin values
Experimental question number	Finding/ conclusion	Experimental location/variable	NaCN Euglycemia		NaCN Insulin-induced hypoglycemia		n	Exact P value	Figure/table in which data are presented	Units	Data comparisons	Statistical test	Any other experimental factors	Comments
NaCN-mediated carotid sinus nerve activity (CSN) augmented during insulin-induced hypoglycemia in dogs			Mean Value	Standard Deviation	Mean value	Standard Deviation
baseline	NaCN-mediated carotid sinus nerve activity (CSN) augmented during insulin-induced hypoglycemia in dogss	carotid sinus nerve activity during euglycemia and hypoglycemia in dogs	3.61964	8.9092	2.40424	5.39034	6	>0.9999	Figure 8c	NA	Euglycemia vs Hypoglycemia	2 way ANOVA (multiple comparisons test)		compared to corresponding values from hypoglycemia
Euglycemia vs hypoglycemia			16.9857	33.5137	21.9286	25.9609		>0.9999
Euglycemia vs hypoglycemia			141.257	144.583	219.257	337.158		0.0309
Euglycemia vs hypoglycemia			127.529	133.265	240.957	321.97		0.0001
Euglycemia vs hypoglycemia			62.4714	53.9611	175.086	208.64		0.0001
Euglycemia vs hypoglycemia			23.2857	27.3875	79.7429	82.1795		0.373
Euglycemia vs hypoglycemia			1.81429	23.9855	38.0714	46.0358		0.9676
Euglycemia vs hypoglycemia			-2.02857	29.4766	7.37143	19.9148		>0.9999
Euglycemia vs hypoglycemia			-2.87143	20.4696	0.371429	25.224		>0.9999
Euglycemia vs hypoglycemia			-13.1571	22.5733	-0.942857	23.9789		>0.9999
Euglycemia vs hypoglycemia			-17.1857	14.9649	8.94286	47.8001		0.9996
Euglycemia vs hypoglycemia			-9.38571	25.1447	-9.61429	22.2541		>0.9999
Euglycemia vs hypoglycemia			-9.35714	16.6994	-0.114286	28.0363		>0.9999
Euglycemia vs hypoglycemia			-6.92857	19.8771	-0.814286	25.4831		>0.9999
Euglycemia vs hypoglycemia			-11.1571	17.4395	-3.45714	22.6755		>0.9999
Euglycemia vs hypoglycemia			-3.98571	21.7172	16.8143	46.1354		>0.9999
Euglycemia vs hypoglycemia			-6.01429	27.4957	12.0286	39.3513		>0.9999
Euglycemia vs hypoglycemia			-15.0857	17.2352	10.6571	52.6323		0.9997
Euglycemia vs hypoglycemia			-13.4714	22.1659	7.81429	32.7748		>0.9999
Euglycemia vs hypoglycemia			-7.57143	19.2694	16.6857	45.3385		0.9999
Euglycemia vs hypoglycemia			-4.41429	11.1287	5.9	31.182		>0.9999
Euglycemia vs hypoglycemia			-6.34286	17.0314	7.52857	50.6142		>0.9999
Experimental question number	Finding/ conclusion	Experimental location/variable	NaCN Euglycemia			NaCN Insulin-induced hypoglycemia			n	Figure/table in which data are presented	Units	Data comparisons	Statistical test	Any other experimental factors	Comments
NaCN-mediated carotid sinus nerve activity augmented during insulin-induced hypoglycemia in dogs			Mean value	Standard Deviation	Exact P value	Mean value	Standard Deviation	Exact P value
baseline	NaCN-mediated carotid sinus nerve activity (CSN) augmented during insulin-induced hypoglycemia in dogs	Carotid sinus nerve activity	3.61964	8.9092		2.40424	5.39034
Baseline vs Euglycemia or Hypoglycemia			16.9857	33.5137	0.9992	21.9286	25.9609	0.9953	6	Figure 8c	NA	baseline values vs Hypoglycemia	2way ANOVA	Euglycemia	compared to pre-saline or pre-NaCN baseline values
Baseline vs Euglycemia or Hypoglycemia			141.257	144.583	<0.0001	219.257	337.158	<0.0001
Baseline vs Euglycemia or Hypoglycemia			127.529	133.265	<0.0001	240.957	321.97	<0.0001
Baseline vs Euglycemia or Hypoglycemia			62.4714	53.9611	0.1739	175.086	208.64	<0.0001
Baseline vs Euglycemia or Hypoglycemia			23.2857	27.3875	0.9952	79.7429	82.1795	0.0233
Baseline vs Euglycemia or Hypoglycemia			1.81429	23.9855	>0.9999	38.0714	46.0358	0.8124
Baseline vs Euglycemia or Hypoglycemia			-2.02857	29.4766	0.9997	7.37143	19.9148	0.9997
Baseline vs Euglycemia or Hypoglycemia			-2.87143	20.4696	0.9997	0.371429	25.224	0.9999
Baseline vs Euglycemia or Hypoglycemia			-13.1571	22.5733	0.999	-0.942857	23.9789	0.9998
Baseline vs Euglycemia or Hypoglycemia			-17.1857	14.9649	0.9947	8.94286	47.8001	0.9996
Baseline vs Euglycemia or Hypoglycemia			-9.38571	25.1447	0.9993	-9.61429	22.2541	0.9993
Baseline vs Euglycemia or Hypoglycemia			-9.35714	16.6994	0.9993	-0.114286	28.0363	0.9999
Baseline vs Euglycemia or Hypoglycemia			-6.92857	19.8771	0.9994	-0.814286	25.4831	0.9998
Baseline vs Euglycemia or Hypoglycemia			-11.1571	17.4395	0.9991	-3.45714	22.6755	0.9997
Baseline vs Euglycemia or Hypoglycemia			-3.98571	21.7172	0.9996	16.8143	46.1354	0.9991
Baseline vs Euglycemia or Hypoglycemia			-6.01429	27.4957	0.9994	12.0286	39.3513	0.9994
Baseline vs Euglycemia or Hypoglycemia			-15.0857	17.2352	0.9988	10.6571	52.6323	0.9996
Baseline vs Euglycemia or Hypoglycemia			-13.4714	22.1659	0.9989	7.81429	32.7748	0.9997
Baseline vs Euglycemia or Hypoglycemia			-7.57143	19.2694	0.9994	16.6857	45.3385	0.9991
Baseline vs Euglycemia or Hypoglycemia			-4.41429	11.1287	0.9996	5.9	31.182	0.9998
Baseline vs Euglycemia or Hypoglycemia			-6.34286	17.0314	0.9994	7.52857	50.6142	0.9997
Experimental question number	Finding/ conclusion	Experimental location/variable	NaCN Euglycemia		NaCN Insulin-induced hypoglycemia		n	Exact P value	Figure/table in which data are presented	Units	Data comparisons	Statistical test	Any other experimental factors	Comments
NaCN-mediated minute ventilation (VE) augmented during insulin-induced hypoglycemia in dogs			Mean Value	Standard Deviation	Mean value	Standard Deviation
baseline	NaCN-mediated minute ventilation (VE) augmented during insulin-induced hypoglycemia in dogs	Minute ventilation (VE) during euglycemia and hypoglycemia in dogs	0.0973214	6.46097	-0.739286	4.28275	6	>0.9999	Figure 9a	NA	Euglycemia vs Hypoglycemia	2 way ANOVA (multiple comparisons test)		compared to corresponding values from hypoglycemia
Euglycemia vs hypoglycemia			236.886	133.507	198.843	110.798		0.9993
Euglycemia vs hypoglycemia			311.129	193.708	432.743	285.848		0.0079
Euglycemia vs hypoglycemia			207.971	170.718	387.714	319.783		<0.0001
Euglycemia vs hypoglycemia			128.429	107.709	301.571	279.334		<0.0001
Euglycemia vs hypoglycemia			51.5714	54.708	198.729	204.762		0.0004
Euglycemia vs hypoglycemia			17.7286	39.365	69.0429	79.3861		0.9609
Euglycemia vs hypoglycemia			-13.4571	19.6626	13.6	45.8262		>0.9999
Euglycemia vs hypoglycemia			-22.1714	16.216	-1.91429	31.4189		>0.9999
Euglycemia vs hypoglycemia			-22.7286	8.85639	-19.6429	33.2501		>0.9999
Euglycemia vs hypoglycemia			-25.1143	15.672	-23.4	39.7432		>0.9999
Euglycemia vs hypoglycemia			-29.7429	25.525	-25.9	32.9018		>0.9999
Euglycemia vs hypoglycemia			-22.1143	9.57243	-27.3714	33.3225		>0.9999
Euglycemia vs hypoglycemia			-18.2571	10.1682	-31.1571	28.61		>0.9999
Euglycemia vs hypoglycemia			6.17143	31.7006	-13.8143	12.9021		>0.9999
Euglycemia vs hypoglycemia			5.6	27.2468	-9.55714	18.7994		>0.9999
Euglycemia vs hypoglycemia			-8.61429	12.9035	-12.0143	27.6012		>0.9999
Euglycemia vs hypoglycemia			-11.9857	12.854	-11.7857	15.7793		>0.9999
Euglycemia vs hypoglycemia			-9.14286	7.98892	-8.71429	5.94178		>0.9999
Euglycemia vs hypoglycemia			-13.8857	13.041	-12.6857	4.84301		>0.9999
Euglycemia vs hypoglycemia			-13.9429	13.3863	-6.95714	17.0306		>0.9999
Euglycemia vs hypoglycemia			-8.4	7.39301	-1.65714	17.8369		>0.9999
Experimental question number	Finding/ conclusion	Experimental location/variable	NaCN Euglycemia			NaCN Insulin-induced hypoglycemia			n	Figure/table in which data are presented	Units	Data comparisons	Statistical test	Any other experimental factors	Comments
NaCN-mediated minute ventilation (VE) augmented during insulin-induced hypoglycemia in dogs			Mean value	Standard Deviation	Exact P value	Mean value	Standard Deviation	Exact P value
baseline	NaCN-mediated minute ventilation (VE) augmented during insulin-induced hypoglycemia in dogs	Minute ventilation (VE) during euglycemia and hypoglycemia in dogs	0.0973214	6.46097	>0.9999	-0.739286	4.28275	>0.9999
Baseline vs Euglycemia or Hypoglycemia			236.886	133.507	<0.0001	198.843	110.798	<0.0001	6	Figure 9a	NA	baseline values vs Euglycemia or Hypoglycemia	2way ANOVA	Euglycemia vs Hypoglycemia	compared to pre-euglycemia or pre-hypoglycemia values
Baseline vs Euglycemia or Hypoglycemia			311.129	193.708	<0.0001	432.743	285.848	<0.0001
Baseline vs Euglycemia or Hypoglycemia			207.971	170.718	<0.0001	387.714	319.783	<0.0001
Baseline vs Euglycemia or Hypoglycemia			128.429	107.709	0.0036	301.571	279.334	<0.0001
Baseline vs Euglycemia or Hypoglycemia			51.5714	54.708	0.9541	198.729	204.762	<0.0001
Baseline vs Euglycemia or Hypoglycemia			17.7286	39.365	>0.9999	69.0429	79.3861	0.5846
Baseline vs Euglycemia or Hypoglycemia			-13.4571	19.6626	>0.9999	13.6	45.8262	>0.9999
Baseline vs Euglycemia or Hypoglycemia			-22.1714	16.216	>0.9999	-1.91429	31.4189	>0.9999
Baseline vs Euglycemia or Hypoglycemia			-22.7286	8.85639	>0.9999	-19.6429	33.2501	>0.9999
Baseline vs Euglycemia or Hypoglycemia			-25.1143	15.672	>0.9999	-23.4	39.7432	>0.9999
Baseline vs Euglycemia or Hypoglycemia			-29.7429	25.525	>0.9999	-25.9	32.9018	>0.9999
Baseline vs Euglycemia or Hypoglycemia			-22.1143	9.57243	>0.9999	-27.3714	33.3225	>0.9999
Baseline vs Euglycemia or Hypoglycemia			-18.2571	10.1682	>0.9999	-31.1571	28.61	>0.9999
Baseline vs Euglycemia or Hypoglycemia			6.17143	31.7006	>0.9999	-13.8143	12.9021	>0.9999
Baseline vs Euglycemia or Hypoglycemia			5.6	27.2468	>0.9999	-9.55714	18.7994	>0.9999
Baseline vs Euglycemia or Hypoglycemia			-8.61429	12.9035	>0.9999	-12.0143	27.6012	>0.9999
Baseline vs Euglycemia or Hypoglycemia			-11.9857	12.854	>0.9999	-11.7857	15.7793	>0.9999
Baseline vs Euglycemia or Hypoglycemia			-9.14286	7.98892	>0.9999	-8.71429	5.94178	>0.9999
Baseline vs Euglycemia or Hypoglycemia			-13.8857	13.041	>0.9999	-12.6857	4.84301	>0.9999
Baseline vs Euglycemia or Hypoglycemia			-13.9429	13.3863	>0.9999	-6.95714	17.0306	>0.9999
Baseline vs Euglycemia or Hypoglycemia			-8.4	7.39301	>0.9999	-1.65714	17.8369	>0.9999
Experimental question number	Finding/ conclusion	Experimental location/variable	NaCN Euglycemia		NaCN Insulin-induced hypoglycemia		n	Exact P value	Figure/table in which data are presented	Units	Data comparisons	Statistical test	Any other experimental factors	Comments
NaCN-mediated respiratory frequency (fR) augmented during insulin-induced hypoglycemia in dogs			Mean Value	Standard Deviation	Mean value	Standard Deviation
baseline	NaCN-mediated respiratory frequency (fR) augmented during insulin-induced hypoglycemia in dogs	NaCN-mediated respiratory frequency (fR) augmented during insulin-induced hypoglycemia in dogs	-0.421429	4.32905	-1.31071	4.43339	6	>0.9999	Figure 9b	NA	Euglycemia vs Hypoglycemia	2 way ANOVA (multiple comparisons test)		compared to corresponding values from hypoglycemia
Euglycemia vs hypoglycemia			51.6857	26.5052	54.5714	46.7269		>0.9999
Euglycemia vs hypoglycemia			115.186	65.2711	158.3	87.9242		0.0959
Euglycemia vs hypoglycemia			110.486	98.2428	158.629	123.411		0.0337
Euglycemia vs hypoglycemia			87.9571	71.5361	150.086	136.351		0.0011
Euglycemia vs hypoglycemia			47.2286	46.2077	115.514	126.746		0.0002
Euglycemia vs hypoglycemia			14.5571	29.4995	55.4571	83.4252		0.1459
Euglycemia vs hypoglycemia			-14.3	11.7347	14.2286	59.4026		0.7572
Euglycemia vs hypoglycemia			-16.9286	12.5812	5.98571	34.4939		0.9618
Euglycemia vs hypoglycemia			-16.8857	7.34947	-4.2	23.7839		>0.9999
Euglycemia vs hypoglycemia			-16.6	9.08093	-2.84286	23.1432		>0.9999
Euglycemia vs hypoglycemia			-14.8429	8.17493	-2.6	16.3678		>0.9999
Euglycemia vs hypoglycemia			-18.9714	5.80796	-10.9143	11.1335		>0.9999
Euglycemia vs hypoglycemia			-17.4714	7.51636	-8.32857	12.1816		>0.9999
Euglycemia vs hypoglycemia			-14.5571	14.4168	-6.45714	19.6508		>0.9999
Euglycemia vs hypoglycemia			-10.1714	8.69803	-4.92857	21.2853		>0.9999
Euglycemia vs hypoglycemia			-6.45714	10.7916	-6.15714	17.6505		>0.9999
Euglycemia vs hypoglycemia			-12.8286	9.18962	-6.58571	11.7856		>0.9999
Euglycemia vs hypoglycemia			-9.65714	6.87771	-3.14286	10.6859		>0.9999
Euglycemia vs hypoglycemia			-14.2	11.2446	-8.32857	5.52953		>0.9999
Euglycemia vs hypoglycemia			-17.4714	9.01087	-2.35714	22.1899		0.9999
Euglycemia vs hypoglycemia			-10.7286	8.46714	-6.34286	24.3657		>0.9999
Experimental question number	Finding/ conclusion	Experimental location/variable	NaCN Euglycemia			NaCN Insulin-induced hypoglycemia			n	Figure/table in which data are presented	Units	Data comparisons	Statistical test	Any other experimental factors	Comments
NaCN-mediated respiratory frequency (fR) augmented during insulin-induced hypoglycemia in dogs			Mean value	Standard Deviation	Exact P value	Mean value	Standard Deviation	Exact P value
baseline	NaCN-mediated respiratory frequency (fR) augmented during insulin-induced hypoglycemia in dogs	Respiratory frequency (fR) during euglycemia and insulin-induced hypoglycemia in dogs	-0.421429	4.32905	0.9997	-1.31071	4.43339	0.9997
Baseline vs Euglycemia or Hypoglycemia			51.6857	26.5052	0.0101	54.5714	46.7269	0.0043	6	Figure 9b	NA	baseline values vs Euglycemia or Hypoglycemia	2way ANOVA	Euglycemia vs Hypoglycemia	compared to pre-euglycemia or pre-hypoglycemia values
Baseline vs Euglycemia or Hypoglycemia			115.186	65.2711	<0.0001	158.3	87.9242	<0.0001
Baseline vs Euglycemia or Hypoglycemia			110.486	98.2428	<0.0001	158.629	123.411	<0.0001
Baseline vs Euglycemia or Hypoglycemia			87.9571	71.5361	<0.0001	150.086	136.351	<0.0001
Baseline vs Euglycemia or Hypoglycemia			47.2286	46.2077	0.0257	115.514	126.746	<0.0001
Baseline vs Euglycemia or Hypoglycemia			14.5571	29.4995	0.9878	55.4571	83.4252	0.0035
Baseline vs Euglycemia or Hypoglycemia			-14.3	11.7347	0.994	14.2286	59.4026	0.9866
Baseline vs Euglycemia or Hypoglycemia			-16.9286	12.5812	0.9824	5.98571	34.4939	0.9993
Baseline vs Euglycemia or Hypoglycemia			-16.8857	7.34947	0.9827	-4.2	23.7839	0.9997
Baseline vs Euglycemia or Hypoglycemia			-16.6	9.08093	0.9846	-2.84286	23.1432	0.9999
Baseline vs Euglycemia or Hypoglycemia			-14.8429	8.17493	0.9936	-2.6	16.3678	0.9999
Baseline vs Euglycemia or Hypoglycemia			-18.9714	5.80796	0.9449	-10.9143	11.1335	0.9991
Baseline vs Euglycemia or Hypoglycemia			-17.4714	7.51636	0.974	-8.32857	12.1816	0.9994
Baseline vs Euglycemia or Hypoglycemia			-14.5571	14.4168	0.9938	-6.45714	19.6508	0.9996
Baseline vs Euglycemia or Hypoglycemia			-10.1714	8.69803	0.999	-4.92857	21.2853	0.9997
Baseline vs Euglycemia or Hypoglycemia			-6.45714	10.7916	0.9994	-6.15714	17.6505	0.9996
Baseline vs Euglycemia or Hypoglycemia			-12.8286	9.18962	0.9951	-6.58571	11.7856	0.9996
Baseline vs Euglycemia or Hypoglycemia			-9.65714	6.87771	0.9991	-3.14286	10.6859	0.9999
Baseline vs Euglycemia or Hypoglycemia			-14.2	11.2446	0.9941	-8.32857	5.52953	0.9994
Baseline vs Euglycemia or Hypoglycemia			-17.4714	9.01087	0.974	-2.35714	22.1899	>0.9999
Baseline vs Euglycemia or Hypoglycemia			-10.7286	8.46714	0.999	-6.34286	24.3657	0.9996
Experimental question number	Finding/ conclusion	Experimental location/variable	NaCN Euglycemia		NaCN Insulin-induced hypoglycemia		n	Exact P value	Figure/table in which data are presented	Units	Data comparisons	Statistical test	Any other experimental factors	Comments
NaCN-mediated effects on tidal volume (VT) during euglycemia and insulin-induced hypoglycemia in dogs			Mean Value	Standard Deviation	Mean value	Standard Deviation
baseline	NaCN-mediated effects on tidal volume (VT) during euglycemia and insulin-induced hypoglycemia in dogs	Tidal volume (VT) during euglycemia and insulin-induced hypoglycemia in dogs	-0.292857	2.22985	0.853571	1.55419	6	>0.9999	Figure 9c	NA	Euglycemia vs Hypoglycemia	2 way ANOVA (multiple comparisons test)		compared to corresponding values from hypoglycemia
Euglycemia vs hypoglycemia			118.714	63.605	89.7714	33.6445		0.1641
Euglycemia vs hypoglycemia			78.8286	40.1289	94.8286	42.7548		0.9723
Euglycemia vs hypoglycemia			39.1143	16.9681	74.5143	39.1817		0.0265
Euglycemia vs hypoglycemia			17.4571	11.2724	48.2429	31.7294		0.1017
Euglycemia vs hypoglycemia			1.51429	12.1542	32.0571	39.5628		0.1085
Euglycemia vs hypoglycemia			2.17143	18.9656	10.5857	18.0905		>0.9999
Euglycemia vs hypoglycemia			2.68571	11.1631	2.3	15.4426		>0.9999
Euglycemia vs hypoglycemia			-3.98571	2.84747	-7.11429	8.35313		>0.9999
Euglycemia vs hypoglycemia			-5.87143	4.65608	-16.2429	25.3058		>0.9999
Euglycemia vs hypoglycemia			-8.28571	11.8619	-21.0429	34.9016		0.9986
Euglycemia vs hypoglycemia			-9.22857	20.8633	-23.3	34.0271		0.9943
Euglycemia vs hypoglycemia			-0.842857	5.57879	-19.5857	35.113		0.8732
Euglycemia vs hypoglycemia			2	7.51243	-21.6571	33.5396		0.4988
Euglycemia vs hypoglycemia			8	16.221	-6.85714	10.0253		0.9884
Euglycemia vs hypoglycemia			5.91429	16.823	-4.6	7.50333		>0.9999
Euglycemia vs hypoglycemia			-0.928571	10.1644	-7.91429	16.3222		>0.9999
Euglycemia vs hypoglycemia			2.15714	7.21361	-5.61429	10.8604		>0.9999
Euglycemia vs hypoglycemia			4.05714	6.40725	-5.37143	5.50597		>0.9999
Euglycemia vs hypoglycemia			2.75714	3.20461	-4.54286	7.27779		>0.9999
Euglycemia vs hypoglycemia			6.81429	7.8599	-4.01429	5.08082		>0.9999
Euglycemia vs hypoglycemia			5.05714	7.23921	8.87143	27.6452		>0.9999
Experimental question number	Finding/ conclusion	Experimental location/variable	NaCN Euglycemia			NaCN Insulin-induced hypoglycemia			n	Figure/table in which data are presented	Units	Data comparisons	Statistical test	Any other experimental factors	Comments
NaCN-mediated effects on tidal volume (VT) during euglycemia and insulin-induced hypoglycemia in dogs			Mean value	Standard Deviation	Exact P value	Mean value	Standard Deviation	Exact P value
baseline	NaCN-mediated effects on tidal volume (VT) during euglycemia and insulin-induced hypoglycemia in dogs	Tidal volume (VT) during euglycemia and insulin-induced hypoglycemia in dogs	-0.292857	2.22985	>0.9999	0.853571	1.55419	>0.9999
Baseline vs Euglycemia or Hypoglycemia			118.714	63.605	<0.0001	89.7714	33.6445	<0.0001	6	Figure 9c	NA	baseline values vs Euglycemia or Hypoglycemia	2way ANOVA	Euglycemia vs Hypoglycemia	compared to pre-euglycemia or pre-hypoglycemia values
Baseline vs Euglycemia or Hypoglycemia			78.8286	40.1289	<0.0001	94.8286	42.7548	<0.0001
Baseline vs Euglycemia or Hypoglycemia			39.1143	16.9681	0.0072	74.5143	39.1817	<0.0001
Baseline vs Euglycemia or Hypoglycemia			17.4571	11.2724	0.7475	48.2429	31.7294	0.0004
Baseline vs Euglycemia or Hypoglycemia			1.51429	12.1542	0.9999	32.0571	39.5628	0.0608
Baseline vs Euglycemia or Hypoglycemia			2.17143	18.9656	0.9998	10.5857	18.0905	0.9945
Baseline vs Euglycemia or Hypoglycemia			2.68571	11.1631	0.9997	2.3	15.4426	0.9999
Baseline vs Euglycemia or Hypoglycemia			-3.98571	2.84747	0.9994	-7.11429	8.35313	0.9988
Baseline vs Euglycemia or Hypoglycemia			-5.87143	4.65608	0.9991	-16.2429	25.3058	0.7185
Baseline vs Euglycemia or Hypoglycemia			-8.28571	11.8619	0.9952	-21.0429	34.9016	0.3777
Baseline vs Euglycemia or Hypoglycemia			-9.22857	20.8633	0.9942	-23.3	34.0271	0.2552
Baseline vs Euglycemia or Hypoglycemia			-0.842857	5.57879	0.9999	-19.5857	35.113	0.4729
Baseline vs Euglycemia or Hypoglycemia			2	7.51243	0.9998	-21.6571	33.5396	0.3413
Baseline vs Euglycemia or Hypoglycemia			8	16.221	0.999	-6.85714	10.0253	0.9988
Baseline vs Euglycemia or Hypoglycemia			5.91429	16.823	0.9993	-4.6	7.50333	0.9993
Baseline vs Euglycemia or Hypoglycemia			-0.928571	10.1644	0.9998	-7.91429	16.3222	0.995
Baseline vs Euglycemia or Hypoglycemia			2.15714	7.21361	0.9998	-5.61429	10.8604	0.9991
Baseline vs Euglycemia or Hypoglycemia			4.05714	6.40725	0.9996	-5.37143	5.50597	0.9991
Baseline vs Euglycemia or Hypoglycemia			2.75714	3.20461	0.9997	-4.54286	7.27779	0.9993
Baseline vs Euglycemia or Hypoglycemia			6.81429	7.8599	0.9991	-4.01429	5.08082	0.9993
Baseline vs Euglycemia or Hypoglycemia			5.05714	7.23921	0.9994	8.87143	27.6452	0.9989
Experimental question number	Finding/ conclusion	Experimental location/variable	NaCN Euglycemia		NaCN Insulin-induced hypoglycemia		n	Exact P value	Figure/table in which data are presented	Units	Data comparisons	Statistical test	Any other experimental factors	Comments
Chemoreceptor stimulation-mediated heart rate response during euglycemia and insulin-induced hypoglycemia			Mean Value	Standard Deviation	Mean value	Standard Deviation
baseline	Chemoreceptor stimulation-mediated heart rate response during euglycemia and insulin-induced hypoglycemia	Heart rate response during euglycemia and insulin-induced hypoglycemia	-0.0196429	0.858865	-0.471429	0.833845	6	>0.9999	Figure 10c	NA	Euglycemia vs Hypoglycemia	2 way ANOVA (multiple comparisons test)		compared to corresponding values from hypoglycemia
Euglycemia vs hypoglycemia			11.5429	15.714	-5.02857	16.5372		0.0141
Euglycemia vs hypoglycemia			24.4857	19.0637	6.77143	22.0072		0.006
Euglycemia vs hypoglycemia			31.6429	32.8637	12.2286	12.6274		0.0015
Euglycemia vs hypoglycemia			16.7286	23.4159	8.9	17.4145		0.9241
Euglycemia vs hypoglycemia			0.242857	10.9156	6.8	15.5757		0.989
Euglycemia vs hypoglycemia			-10.9571	11.2284	-1.31429	18.791		0.6582
Euglycemia vs hypoglycemia			-8.81429	6.68816	-9.1	23.883		>0.9999
Euglycemia vs hypoglycemia			-10.6143	5.87833	-13.5143	23.4707		>0.9999
Euglycemia vs hypoglycemia			-11.4	7.51554	-17.7143	22.4527		0.9933
Euglycemia vs hypoglycemia			-6.48571	4.75585	-17.9857	22.4327		0.3254
Euglycemia vs hypoglycemia			-5.47143	2.01636	-16.5571	19.2429		0.3918
Euglycemia vs hypoglycemia			-4.9	3.94546	-16.3714	17.4484		0.3298
Euglycemia vs hypoglycemia			-2.27143	3.60634	-16.0429	18.3608		0.0941
Euglycemia vs hypoglycemia			-0.9	4.47288	-11.6143	11.7695		0.4567
Euglycemia vs hypoglycemia			0.0714286	4.6187	-11.5143	13.5684		0.3126
Euglycemia vs hypoglycemia			-0.485714	11.476	-12.3714	13.3174		0.2703
Euglycemia vs hypoglycemia			-2.28571	5.92999	-11.3143	13.7498		0.7678
Euglycemia vs hypoglycemia			-0.628571	2.52238	-8.91429	11.3247		0.8758
Euglycemia vs hypoglycemia			-0.971429	2.62152	-10.8571	12.7038		0.6123
Euglycemia vs hypoglycemia			-2.6	4.37264	-8.97143	9.32804		0.9924
Euglycemia vs hypoglycemia			-3.42857	6.14674	-6.98571	8.87119		>0.9999
Experimental question number	Finding/ conclusion	Experimental location/variable	NaCN Euglycemia			NaCN Insulin-induced hypoglycemia			n	Figure/table in which data are presented	Units	Data comparisons	Statistical test	Any other experimental factors	Comments
Chemoreceptor stimulation-mediated heart rate response during euglycemia and insulin-induced hypoglycemia			Mean value	Standard Deviation	Exact P value	Mean value	Standard Deviation	Exact P value
baseline	Chemoreceptor stimulation-mediated heart rate response during euglycemia and insulin-induced hypoglycemia	Heart rate response during euglycemia and insulin-induced hypoglycemia	-0.0196429	0.858865	>0.9999	-0.471429	0.833845	0.9999
Baseline vs Euglycemia or Hypoglycemia			11.5429	15.714	0.1829	-5.02857	16.5372	0.9936	6	Figure 10c	NA	baseline values vs Euglycemia or Hypoglycemia	2way ANOVA	Euglycemia vs Hypoglycemia	compared to pre-euglycemia or pre-hypoglycemia values
Baseline vs Euglycemia or Hypoglycemia			24.4857	19.0637	<0.0001	6.77143	22.0072	0.7873
Baseline vs Euglycemia or Hypoglycemia			31.6429	32.8637	<0.0001	12.2286	12.6274	0.1057
Baseline vs Euglycemia or Hypoglycemia			16.7286	23.4159	0.0092	8.9	17.4145	0.4395
Baseline vs Euglycemia or Hypoglycemia			0.242857	10.9156	>0.9999	6.8	15.5757	0.7829
Baseline vs Euglycemia or Hypoglycemia			-10.9571	11.2284	0.241	-1.31429	18.791	0.9998
Baseline vs Euglycemia or Hypoglycemia			-8.81429	6.68816	0.5305	-9.1	23.883	0.5576
Baseline vs Euglycemia or Hypoglycemia			-10.6143	5.87833	0.2779	-13.5143	23.4707	0.0885
Baseline vs Euglycemia or Hypoglycemia			-11.4	7.51554	0.1988	-17.7143	22.4527	0.0065
Baseline vs Euglycemia or Hypoglycemia			-6.48571	4.75585	0.8924	-17.9857	22.4327	0.0054
Baseline vs Euglycemia or Hypoglycemia			-5.47143	2.01636	0.9733	-16.5571	19.2429	0.0144
Baseline vs Euglycemia or Hypoglycemia			-4.9	3.94546	0.9871	-16.3714	17.4484	0.0163
Baseline vs Euglycemia or Hypoglycemia			-2.27143	3.60634	0.9993	-16.0429	18.3608	0.0201
Baseline vs Euglycemia or Hypoglycemia			-0.9	4.47288	0.9997	-11.6143	11.7695	0.2205
Baseline vs Euglycemia or Hypoglycemia			0.0714286	4.6187	>0.9999	-11.5143	13.5684	0.2303
Baseline vs Euglycemia or Hypoglycemia			-0.485714	11.476	0.9999	-12.3714	13.3174	0.1566
Baseline vs Euglycemia or Hypoglycemia			-2.28571	5.92999	0.9993	-11.3143	13.7498	0.2508
Baseline vs Euglycemia or Hypoglycemia			-0.628571	2.52238	0.9999	-8.91429	11.3247	0.5888
Baseline vs Euglycemia or Hypoglycemia			-0.971429	2.62152	0.9997	-10.8571	12.7038	0.3023
Baseline vs Euglycemia or Hypoglycemia			-2.6	4.37264	0.9993	-8.97143	9.32804	0.5793
Baseline vs Euglycemia or Hypoglycemia			-3.42857	6.14674	0.9989	-6.98571	8.87119	0.8868
Experimental question number	Finding/ conclusion	Experimental location/variable	NaCN Euglycemia		NaCN Insulin-induced hypoglycemia		n	Exact P value	Figure/table in which data are presented	Units	Data comparisons	Statistical test	Any other experimental factors	Comments
Chemoreceptor stimulation-mediated mean arterial blood pressure (MAP) response augmented during insulin-induced hypoglycemia			Mean Value	Standard Deviation	Mean value	Standard Deviation
baseline	Chemoreceptor stimulation-mediated mean arterial blood pressure (MAP) response augmented during insulin-induced hypoglycemia	Mean arterial blood pressure (MAP) response during euglycemia and insulin-induced hypoglycemia	0.124286	0.5369	-0.66	0.967023	6	>0.9999	Figure 10d	NA	Euglycemia vs Hypoglycemia	2 way ANOVA (multiple comparisons test)		compared to corresponding values from hypoglycemia
Euglycemia vs hypoglycemia			3.2	1.91746	-5.38571	7.62046		0.0652
Euglycemia vs hypoglycemia			0.357143	3.53594	-13.8286	11.6058		<0.0001
Euglycemia vs hypoglycemia			-4.54286	5.45676	-23.8143	15.7038		<0.0001
Euglycemia vs hypoglycemia			0.128571	2.93014	-20.1571	19.0399		<0.0001
Euglycemia vs hypoglycemia			2.84286	3.6004	-11.2286	18.0134		<0.0001
Euglycemia vs hypoglycemia			2.58571	3.55501	-1	14.5661		0.9967
Euglycemia vs hypoglycemia			2.65714	3.10744	6.2	11.4621		0.9972
Euglycemia vs hypoglycemia			2.21429	2.67546	8.6	10.496		0.4638
Euglycemia vs hypoglycemia			1.28571	2.1544	8.6	9.62185		0.2271
Euglycemia vs hypoglycemia			1.11429	2.50362	7.9	7.79744		0.3496
Euglycemia vs hypoglycemia			0.257143	2.5592	7.92857	6.74999		0.1644
Euglycemia vs hypoglycemia			0.614286	2.56673	6.61429	6.60844		0.5847
Euglycemia vs hypoglycemia			0.928571	1.45798	5.22857	5.5244		0.9678
Euglycemia vs hypoglycemia			0.642857	2.34297	6.82857	7.38009		0.5257
Euglycemia vs hypoglycemia			1.02857	2.12581	6.24286	7.49419		0.8172
Euglycemia vs hypoglycemia			0.8	2.31948	5.37143	6.37749		0.9395
Euglycemia vs hypoglycemia			-0.371429	1.17149	5.61429	6.19931		0.5893
Euglycemia vs hypoglycemia			-0.857143	1.73095	5.84286	6.083		0.3727
Euglycemia vs hypoglycemia			-0.0285714	0.921438	4.9	5.46961		0.8814
Euglycemia vs hypoglycemia			0.371429	0.807701	4.3	4.57748		0.9888
Euglycemia vs hypoglycemia			0.0714286	1.3124	4.61429	4.98646		0.9431
Experimental question number	Finding/ conclusion	Experimental location/variable	NaCN Euglycemia			NaCN Insulin-induced hypoglycemia			n	Figure/table in which data are presented	Units	Data comparisons	Statistical test	Any other experimental factors	Comments
Chemoreceptor stimulation-mediated mean arterial blood pressure (MAP) response augmented during insulin-induced hypoglycemia			Mean value	Standard Deviation	Exact P value	Mean value	Standard Deviation	Exact P value
baseline	Chemoreceptor stimulation-mediated mean arterial blood pressure (MAP) response augmented during insulin-induced hypoglycemia	Mean arterial blood pressure (MAP) response during euglycemia and insulin-induced hypoglycemia	0.124286	0.5369	0.9998	-0.66	0.967023	0.9999
Baseline vs Euglycemia or Hypoglycemia			3.2	1.91746	0.9848	-5.38571	7.62046	0.6806	6	Figure 10d	NA	baseline values vs Euglycemia or Hypoglycemia	2way ANOVA	Euglycemia vs Hypoglycemia	compared to pre-euglycemia or pre-hypoglycemia values
Baseline vs Euglycemia or Hypoglycemia			0.357143	3.53594	>0.9999	-13.8286	11.6058	0.0002
Baseline vs Euglycemia or Hypoglycemia			-4.54286	5.45676	0.697	-23.8143	15.7038	<0.0001
Baseline vs Euglycemia or Hypoglycemia			0.128571	2.93014	>0.9999	-20.1571	19.0399	<0.0001
Baseline vs Euglycemia or Hypoglycemia			2.84286	3.6004	0.9937	-11.2286	18.0134	0.0048
Baseline vs Euglycemia or Hypoglycemia			2.58571	3.55501	0.9947	-1	14.5661	0.9999
Baseline vs Euglycemia or Hypoglycemia			2.65714	3.10744	0.9944	6.2	11.4621	0.191
Baseline vs Euglycemia or Hypoglycemia			2.21429	2.67546	0.9989	8.6	10.496	0.0214
Baseline vs Euglycemia or Hypoglycemia			1.28571	2.1544	0.9994	8.6	9.62185	0.0214
Baseline vs Euglycemia or Hypoglycemia			1.11429	2.50362	0.9996	7.9	7.79744	0.0437
Baseline vs Euglycemia or Hypoglycemia			0.257143	2.5592	>0.9999	7.92857	6.74999	0.0424
Baseline vs Euglycemia or Hypoglycemia			0.614286	2.56673	0.9998	6.61429	6.60844	0.1381
Baseline vs Euglycemia or Hypoglycemia			0.928571	1.45798	0.9996	5.22857	5.5244	0.3719
Baseline vs Euglycemia or Hypoglycemia			0.642857	2.34297	0.9997	6.82857	7.38009	0.1158
Baseline vs Euglycemia or Hypoglycemia			1.02857	2.12581	0.9996	6.24286	7.49419	0.1849
Baseline vs Euglycemia or Hypoglycemia			0.8	2.31948	0.9997	5.37143	6.37749	0.3399
Baseline vs Euglycemia or Hypoglycemia			-0.371429	1.17149	0.9998	5.61429	6.19931	0.2901
Baseline vs Euglycemia or Hypoglycemia			-0.857143	1.73095	0.9996	5.84286	6.083	0.2479
Baseline vs Euglycemia or Hypoglycemia			-0.0285714	0.921438	>0.9999	4.9	5.46961	0.4514
Baseline vs Euglycemia or Hypoglycemia			0.371429	0.807701	0.9999	4.3	4.57748	0.6142
Baseline vs Euglycemia or Hypoglycemia			0.0714286	1.3124	>0.9999	4.61429	4.98646	0.5269
Experimental question number	Finding/ conclusion	Experimental location/variable	NaCN Euglycemia		NaCN Insulin-induced hypoglycemia		n	Exact P value	Figure/table in which data are presented	Units	Data comparisons	Statistical test	Any other experimental factors	Comments
Chemoreceptor stimulation-mediated diastolic blood pressure (DBP) response augmented during insulin-induced hypoglycemia			Mean Value	Standard Deviation	Mean value	Standard Deviation
baseline	Chemoreceptor stimulation-mediated diastolic blood pressure (DBP) response augmented during insulin-induced hypoglycemia	Diastolic blood pressure (DBP) response during euglycemia and insulin-induced hypoglycemia	0.207143	0.537826	-0.717143	1.14869	6	>0.9999	Figure 10e	NA	Euglycemia vs Hypoglycemia	2 way ANOVA (multiple comparisons test)		compared to corresponding values from hypoglycemia
Euglycemia vs hypoglycemia			3.75714	2.69249	-7.84286	12.2906		0.0337
Euglycemia vs hypoglycemia			-1.48571	4.7639	-15.8429	14.9451		0.0022
Euglycemia vs hypoglycemia			-7.81429	7.08365	-25.6714	15.9813		<0.0001
Euglycemia vs hypoglycemia			-1.8	3.99958	-23.4286	20.8651		<0.0001
Euglycemia vs hypoglycemia			1.6	4.5833	-13.8857	21.3033		0.0006
Euglycemia vs hypoglycemia			1.55714	3.99869	-2.8	19.5284		0.9981
Euglycemia vs hypoglycemia			2.2	3.33766	4.81429	16.417		>0.9999
Euglycemia vs hypoglycemia			2.18571	2.71012	9.21429	12.5488		0.7215
Euglycemia vs hypoglycemia			1.15714	2.52709	10	10.8091		0.2965
Euglycemia vs hypoglycemia			1.54286	2.98767	9.5	9.19583		0.4914
Euglycemia vs hypoglycemia			0.857143	2.82008	9.84286	7.64239		0.2704
Euglycemia vs hypoglycemia			1.28571	2.98408	9.21429	7.124		0.4984
Euglycemia vs hypoglycemia			1.88571	1.99201	7.4	7.02994		0.9623
Euglycemia vs hypoglycemia			1.77143	3.14945	8.81429	9.88525		0.7182
Euglycemia vs hypoglycemia			1.98571	2.62261	8.37143	8.99661		0.8554
Euglycemia vs hypoglycemia			1.51429	3.01686	7.08571	7.45149		0.958
Euglycemia vs hypoglycemia			0.414286	1.35207	7.32857	7.01563		0.748
Euglycemia vs hypoglycemia			-0.142857	1.90338	7.7	6.95869		0.5196
Euglycemia vs hypoglycemia			0.785714	1.04152	6.27143	6.40227		0.9644
Euglycemia vs hypoglycemia			1.18571	1.13934	5.54286	5.35003		0.9981
Euglycemia vs hypoglycemia			0.971429	1.53266	5.41429	6.16074		0.9975
Experimental question number	Finding/ conclusion	Experimental location/variable	NaCN Euglycemia			NaCN Insulin-induced hypoglycemia			n	Figure/table in which data are presented	Units	Data comparisons	Statistical test	Any other experimental factors	Comments
Chemoreceptor stimulation-mediated diastolic blood pressure (DBP) response augmented during insulin-induced hypoglycemia			Mean value	Standard Deviation	Exact P value	Mean value	Standard Deviation	Exact P value
baseline	Chemoreceptor stimulation-mediated diastolic blood pressure (DBP) response augmented during insulin-induced hypoglycemia	Diastolic blood pressure (DBP) response during euglycemia and insulin-induced hypoglycemia	0.207143	0.537826	0.9999	-0.717143	1.14869	0.9999
Baseline vs Euglycemia or Hypoglycemia			3.75714	2.69249	0.9884	-7.84286	12.2906	0.4314	6	Figure 10e	NA	baseline values vs Euglycemia or Hypoglycemia	2way ANOVA	Euglycemia vs Hypoglycemia	compared to pre-euglycemia or pre-hypoglycemia values
Baseline vs Euglycemia or Hypoglycemia			-1.48571	4.7639	0.9994	-15.8429	14.9451	0.0008
Baseline vs Euglycemia or Hypoglycemia			-7.81429	7.08365	0.2762	-25.6714	15.9813	<0.0001
Baseline vs Euglycemia or Hypoglycemia			-1.8	3.99958	0.9992	-23.4286	20.8651	<0.0001
Baseline vs Euglycemia or Hypoglycemia			1.6	4.5833	0.9995	-13.8857	21.3033	0.0057
Baseline vs Euglycemia or Hypoglycemia			1.55714	3.99869	0.9995	-2.8	19.5284	0.9991
Baseline vs Euglycemia or Hypoglycemia			2.2	3.33766	0.9992	4.81429	16.417	0.7758
Baseline vs Euglycemia or Hypoglycemia			2.18571	2.71012	0.9992	9.21429	12.5488	0.0842
Baseline vs Euglycemia or Hypoglycemia			1.15714	2.52709	0.9997	10	10.8091	0.0473
Baseline vs Euglycemia or Hypoglycemia			1.54286	2.98767	0.9995	9.5	9.19583	0.0686
Baseline vs Euglycemia or Hypoglycemia			0.857143	2.82008	0.9997	9.84286	7.64239	0.0533
Baseline vs Euglycemia or Hypoglycemia			1.28571	2.98408	0.9996	9.21429	7.124	0.0842
Baseline vs Euglycemia or Hypoglycemia			1.88571	1.99201	0.9994	7.4	7.02994	0.2621
Baseline vs Euglycemia or Hypoglycemia			1.77143	3.14945	0.9994	8.81429	9.88525	0.1107
Baseline vs Euglycemia or Hypoglycemia			1.98571	2.62261	0.9993	8.37143	8.99661	0.1478
Baseline vs Euglycemia or Hypoglycemia			1.51429	3.01686	0.9995	7.08571	7.45149	0.3101
Baseline vs Euglycemia or Hypoglycemia			0.414286	1.35207	>0.9999	7.32857	7.01563	0.2725
Baseline vs Euglycemia or Hypoglycemia			-0.142857	1.90338	0.9999	7.7	6.95869	0.2215
Baseline vs Euglycemia or Hypoglycemia			0.785714	1.04152	0.9998	6.27143	6.40227	0.4592
Baseline vs Euglycemia or Hypoglycemia			1.18571	1.13934	0.9996	5.54286	5.35003	0.6164
Baseline vs Euglycemia or Hypoglycemia			0.971429	1.53266	0.9997	5.41429	6.16074	0.645
Experimental question number	Finding/ conclusion	Experimental location/variable	NaCN Euglycemia		NaCN Insulin-induced hypoglycemia		n	Exact P value	Figure/table in which data are presented	Units	Data comparisons	Statistical test	Any other experimental factors	Comments
Chemoreceptor stimulation-mediated systolic blood pressure (SBP) response augmented during insulin-induced hypoglycemia			Mean Value	Standard Deviation	Mean value	Standard Deviation
baseline	Chemoreceptor stimulation-mediated systolic blood pressure (SBP) response augmented during insulin-induced hypoglycemia	Systolic blood pressure (SBP) response during euglycemia and insulin-induced hypoglycemia	0.471429	0.997855	-0.757143	0.925306	6	>0.9999	Figure 10f	NA	Euglycemia vs Hypoglycemia	2 way ANOVA (multiple comparisons test)		compared to corresponding values from hypoglycemia
Euglycemia vs hypoglycemia			2.52857	1.01278	-0.557143	2.64566		0.9993
Euglycemia vs hypoglycemia			2.82857	2.77892	-6.5	7.07177		0.0167
Euglycemia vs hypoglycemia			-0.185714	4.70724	-13.7143	9.20877		<0.0001
Euglycemia vs hypoglycemia			2.68571	2.6435	-14.9	15.4177		<0.0001
Euglycemia vs hypoglycemia			4.5	2.80595	-9.72857	17.8066		<0.0001
Euglycemia vs hypoglycemia			3.95714	3.16062	-2.81429	17.6594		0.2739
Euglycemia vs hypoglycemia			3.25714	3.04623	3.27143	15.7029		>0.9999
Euglycemia vs hypoglycemia			2.34286	2.68754	5.7	12.0482		0.9975
Euglycemia vs hypoglycemia			1.45714	1.76905	5.74286	10.0711		0.9494
Euglycemia vs hypoglycemia			0.657143	1.97388	4.7	8.00042		0.9727
Euglycemia vs hypoglycemia			-0.528571	2.345	4.74286	7.63585		0.733
Euglycemia vs hypoglycemia			-0.242857	2.19913	3.62857	6.46831		0.9835
Euglycemia vs hypoglycemia			-0.328571	1.25925	2.3	5.25611		>0.9999
Euglycemia vs hypoglycemia			-0.828571	1.60594	3.57143	5.67648		0.9345
Euglycemia vs hypoglycemia			-0.242857	1.74055	3.81429	6.27413		0.9716
Euglycemia vs hypoglycemia			-0.128571	1.69776	3	5.96601		0.9991
Euglycemia vs hypoglycemia			-1.42857	1.14559	3.44286	5.88865		0.8439
Euglycemia vs hypoglycemia			-1.8	1.68127	3.35714	5.91238		0.7673
Euglycemia vs hypoglycemia			-1.08571	1.29413	3.1	5.43139		0.9603
Euglycemia vs hypoglycemia			-0.728571	1.18281	2.48571	4.96502		0.9987
Euglycemia vs hypoglycemia			-1.17143	1.86879	3.65714	6.16411		0.8541
Experimental question number	Finding/ conclusion	Experimental location/variable	NaCN Euglycemia			NaCN Insulin-induced hypoglycemia			n	Figure/table in which data are presented	Units	Data comparisons	Statistical test	Any other experimental factors	Comments
Chemoreceptor stimulation-mediated Systolic blood pressure (SBP) response augmented during insulin-induced hypoglycemia			Mean value	Standard Deviation	Exact P value	Mean value	Standard Deviation	Exact P value
baseline	Chemoreceptor stimulation-mediated Systolic blood pressure (SBP) response augmented during insulin-induced hypoglycemia	systolic blood pressure (SBP) response during euglycemia and insulin-induced hypoglycemia	0.471429	0.997855	0.9998	-0.757143	0.925306	0.9998
Baseline vs Euglycemia or Hypoglycemia			2.52857	1.01278	0.9947	-0.557143	2.64566	0.9999	6	Figure 10f	NA	baseline values vs Euglycemia or Hypoglycemia	2way ANOVA	Euglycemia vs Hypoglycemia	compared to pre-euglycemia or pre-hypoglycemia values
Baseline vs Euglycemia or Hypoglycemia			2.82857	2.77892	0.9935	-6.5	7.07177	0.3211
Baseline vs Euglycemia or Hypoglycemia			-0.185714	4.70724	>0.9999	-13.7143	9.20877	0.0001
Baseline vs Euglycemia or Hypoglycemia			2.68571	2.6435	0.9941	-14.9	15.4177	<0.0001
Baseline vs Euglycemia or Hypoglycemia			4.5	2.80595	0.7687	-9.72857	17.8066	0.0194
Baseline vs Euglycemia or Hypoglycemia			3.95714	3.16062	0.8929	-2.81429	17.6594	0.9946
Baseline vs Euglycemia or Hypoglycemia			3.25714	3.04623	0.9809	3.27143	15.7029	0.9534
Baseline vs Euglycemia or Hypoglycemia			2.34286	2.68754	0.9955	5.7	12.0482	0.3745
Baseline vs Euglycemia or Hypoglycemia			1.45714	1.76905	0.9993	5.74286	10.0711	0.365
Baseline vs Euglycemia or Hypoglycemia			0.657143	1.97388	0.9997	4.7	8.00042	0.6357
Baseline vs Euglycemia or Hypoglycemia			-0.528571	2.345	0.9997	4.74286	7.63585	0.6238
Baseline vs Euglycemia or Hypoglycemia			-0.242857	2.19913	0.9999	3.62857	6.46831	0.9013
Baseline vs Euglycemia or Hypoglycemia			-0.328571	1.25925	0.9999	2.3	5.25611	0.9944
Baseline vs Euglycemia or Hypoglycemia			-0.828571	1.60594	0.9996	3.57143	5.67648	0.9113
Baseline vs Euglycemia or Hypoglycemia			-0.242857	1.74055	0.9999	3.81429	6.27413	0.8649
Baseline vs Euglycemia or Hypoglycemia			-0.128571	1.69776	>0.9999	3	5.96601	0.9779
Baseline vs Euglycemia or Hypoglycemia			-1.42857	1.14559	0.9993	3.44286	5.88865	0.9314
Baseline vs Euglycemia or Hypoglycemia			-1.8	1.68127	0.9991	3.35714	5.91238	0.9431
Baseline vs Euglycemia or Hypoglycemia			-1.08571	1.29413	0.9995	3.1	5.43139	0.9709
Baseline vs Euglycemia or Hypoglycemia			-0.728571	1.18281	0.9997	2.48571	4.96502	0.9937
Baseline vs Euglycemia or Hypoglycemia			-1.17143	1.86879	0.9994	3.65714	6.16411	0.896
